# Supplementary material for: 2-[(1,3-Benzothia­zol-2-yl)imino­meth­yl]-4-bromo­phenol
Source: Acta Crystallogr Sect E Struct Rep Online. 2011 Apr 13;67(Pt 5):o1096. doi: 10.1107/S160053681101275X (PMC3089149; doi:10.1107/S160053681101275X)
Supplement: Supplementary file 1 [file e-67-o1096-sup1.cif]

##############################################################################
#                                                                            #
# This CIF contains the data in a paper accepted for publication in          #
# Acta Crystallographica Section E. It conforms to the requirements of       #
# Notes for Authors for Acta Crystallographica Section E, and has been       #
# peer reviewed under the auspices of the IUCr Commission on Journals.       #
#                                                                            #
# Full details of the Crystallographic Information File format               #
# are given in the paper "The Crystallographic Information File (CIF):       #
# a New Standard Archive File for Crystallography" by S. R. Hall, F. H.      #
# Allen and I. D. Brown [Acta Cryst. (1991), A47, 655-685].                  #
#                                                                            #
# The current version of the core CIF dictionary is obtainable from          #
# ftp://ftp.iucr.org/pub/cif_core.dic.                                       #
#                                                                            #
# Software is freely available for graphical display of the structure(s)     #
# in this CIF. For information consult the CIF software page                 #
# http://www.iucr.org/resources/cif/software.                                #
#                                                                            #
# This file may be used for bona fide research purposes within the           #
# scientific community so long as proper attribution is given to the journal # 
# article from which it was obtained.                                        #
#                                                                            #
##############################################################################
data_I
_audit_creation_method     SHELXL-97
_chemical_name_systematic
;
2-[(1,3-Benzothiazol-2-yl)iminomethyl]-4-bromophenol
;
_chemical_name_common     ?
_chemical_formula_moiety     'C14 H9 Br N2 O S'
_chemical_formula_sum     'C14 H9 Br N2 O S'
_chemical_formula_iupac     'C14 H9 Br N2 O S'
_chemical_formula_weight     333.20
_chemical_melting_point     ?
_symmetry_cell_setting     monoclinic
_symmetry_space_group_name_H-M     'P 21/c'
_symmetry_space_group_name_Hall     '-P 2ybc'
loop_
    _symmetry_equiv_pos_as_xyz
    'x, y, z'
    '-x, y+1/2, -z+1/2'
    '-x, -y, -z'
    'x, -y-1/2, z-1/2'
_cell_length_a     26.1607(2)
_cell_length_b     4.0565(2)
_cell_length_c     12.1435(3)
_cell_angle_alpha     90.00
_cell_angle_beta     91.57200(10)
_cell_angle_gamma     90.00
_cell_volume     1288.19(7)
_cell_formula_units_Z     4
_cell_measurement_reflns_used     ?
_cell_measurement_theta_min     3.348
_cell_measurement_theta_max     21.374
_cell_measurement_temperature     296(2)
_exptl_crystal_description     block
_exptl_crystal_colour     yellow
_exptl_crystal_size_max     0.45
_exptl_crystal_size_mid     0.40
_exptl_crystal_size_min     0.38
_exptl_crystal_density_diffrn     1.718
_exptl_crystal_density_meas     ?
_exptl_crystal_density_method     'not measured'
_exptl_crystal_F_000     664
_exptl_absorpt_coefficient_mu     3.344
_exptl_absorpt_correction_type     multi-scan
_exptl_absorpt_process_details     '(SADABS; Bruker, 2001)'
_exptl_absorpt_correction_T_min     0.242
_exptl_absorpt_correction_T_max     0.281
_exptl_special_details     ?
_diffrn_ambient_temperature     296(2)
_diffrn_radiation_type     MoK\a
_diffrn_radiation_wavelength     0.71073
_diffrn_radiation_source     'fine-focus sealed tube'
_diffrn_radiation_monochromator     graphite
_diffrn_measurement_device_type     'Bruker SMART APEX CCD area-detector'
_diffrn_measurement_method     '\f and \w'
_diffrn_detector_area_resol_mean     ?
_diffrn_reflns_number     11848
_diffrn_reflns_av_R_equivalents     0.1384
_diffrn_reflns_av_sigmaI/netI     0.1115
_diffrn_reflns_theta_min     1.56
_diffrn_reflns_theta_max     25.00
_diffrn_reflns_theta_full     25.00
_diffrn_measured_fraction_theta_max     0.983
_diffrn_measured_fraction_theta_full     0.983
_diffrn_reflns_limit_h_min     -30
_diffrn_reflns_limit_h_max     30
_diffrn_reflns_limit_k_min     -4
_diffrn_reflns_limit_k_max     4
_diffrn_reflns_limit_l_min     -14
_diffrn_reflns_limit_l_max     14
_diffrn_standards_number     ?
_diffrn_standards_interval_count     ?
_diffrn_standards_interval_time     ?
_diffrn_standards_decay_%     ?
_refine_special_details     ?
_reflns_number_total     2232
_reflns_number_gt     1466
_reflns_threshold_expression     I>2\s(I)
_refine_ls_structure_factor_coef     Fsqd
_refine_ls_matrix_type     full
_refine_ls_R_factor_all     0.0828
_refine_ls_R_factor_gt     0.0445
_refine_ls_wR_factor_gt     0.0995
_refine_ls_wR_factor_ref     0.1184
_refine_ls_goodness_of_fit_ref     0.926
_refine_ls_restrained_S_all     0.926
_refine_ls_number_reflns     2232
_refine_ls_number_parameters     173
_refine_ls_number_restraints     0
_refine_ls_number_constraints     0
_refine_ls_hydrogen_treatment     constr
_refine_ls_weighting_scheme     calc
_refine_ls_weighting_details
                              'calc w=1/[\s^2^(Fo^2^)] where P=(Fo^2^+2Fc^2^)/3'
_atom_sites_solution_hydrogens     geom
_atom_sites_solution_primary     direct
_atom_sites_solution_secondary     difmap
_refine_ls_shift/su_max     0.000
_refine_ls_shift/su_mean     0.000
_refine_diff_density_max     0.361
_refine_diff_density_min     -0.537
_refine_ls_extinction_method     none
_refine_ls_extinction_coef     ?
loop_
    _atom_type_symbol
    _atom_type_description
    _atom_type_scat_dispersion_real
    _atom_type_scat_dispersion_imag
    _atom_type_scat_source
    'C' 'C' 0.0033 0.0016
                         'International Tables Vol C Tables 4.2.6.8 and 6.1.1.4'
    'H' 'H' 0.0000 0.0000
                         'International Tables Vol C Tables 4.2.6.8 and 6.1.1.4'
    'N' 'N' 0.0061 0.0033
                         'International Tables Vol C Tables 4.2.6.8 and 6.1.1.4'
    'O' 'O' 0.0106 0.0060
                         'International Tables Vol C Tables 4.2.6.8 and 6.1.1.4'
    'S' 'S' 0.1246 0.1234
                         'International Tables Vol C Tables 4.2.6.8 and 6.1.1.4'
    'Br' 'Br' -0.2901 2.4595
                         'International Tables Vol C Tables 4.2.6.8 and 6.1.1.4'
_computing_data_collection     'SMART (Bruker, 2001)'
_computing_cell_refinement     'SAINT (Bruker, 2001)'
_computing_data_reduction     'SAINT (Bruker, 2001)'
_computing_structure_solution     'SHELXTL (Sheldrick, 2008)'
_computing_structure_refinement     'SHELXTL (Sheldrick, 2008)'
_computing_molecular_graphics     'SHELXTL (Sheldrick, 2008)'
_computing_publication_material     'SHELXTL (Sheldrick, 2008)'
loop_
    _atom_site_type_symbol
    _atom_site_label
    _atom_site_fract_x
    _atom_site_fract_y
    _atom_site_fract_z
    _atom_site_U_iso_or_equiv
    _atom_site_adp_type
    _atom_site_calc_flag
    _atom_site_refinement_flags
    _atom_site_occupancy
    _atom_site_symmetry_multiplicity
    _atom_site_disorder_assembly
    _atom_site_disorder_group
    Br Br1 0.03658(2) 1.69312(15) 0.65038(5) 0.0536(2) Uani d . 1 1 . .
    S S2 0.29866(5) 0.7609(3) 0.70906(12) 0.0488(4) Uani d . 1 1 . .
    C C1 0.17288(19) 1.3148(12) 0.5361(4) 0.0370(11) Uani d . 1 1 . .
    O O1 0.20795(15) 1.3280(10) 0.3543(3) 0.0582(10) Uani d . 1 1 . .
    H H1 0.2300 1.2208 0.3877 0.087 Uiso calc R 1 1 . .
    C C12 0.4377(2) 0.3239(15) 0.7216(6) 0.0633(17) Uani d . 1 1 . .
    H H12 0.4606 0.2193 0.7700 0.076 Uiso calc R 1 1 . .
    C C4 0.0898(2) 1.6691(13) 0.4506(4) 0.0458(13) Uani d . 1 1 . .
    H H4 0.0620 1.7888 0.4225 0.055 Uiso calc R 1 1 . .
    C C6 0.13249(18) 1.4049(11) 0.6017(4) 0.0372(12) Uani d . 1 1 . .
    H H6 0.1335 1.3473 0.6758 0.045 Uiso calc R 1 1 . .
    N N2 0.33356(16) 0.7896(11) 0.5088(4) 0.0471(11) Uani d . 1 1 . .
    N N1 0.25338(15) 1.0410(11) 0.5215(3) 0.0432(10) Uani d . 1 1 . .
    C C2 0.17096(19) 1.4091(12) 0.4229(4) 0.0399(12) Uani d . 1 1 . .
    C C8 0.29517(19) 0.8711(13) 0.5676(4) 0.0437(13) Uani d . 1 1 . .
    C C5 0.09127(19) 1.5761(12) 0.5601(4) 0.0381(12) Uani d . 1 1 . .
    C C7 0.21554(18) 1.1329(12) 0.5801(4) 0.0386(12) Uani d . 1 1 . .
    H H7 0.2160 1.0782 0.6545 0.046 Uiso calc R 1 1 . .
    C C9 0.3704(2) 0.6300(13) 0.5745(5) 0.0469(14) Uani d . 1 1 . .
    C C3 0.1294(2) 1.5847(13) 0.3824(4) 0.0501(14) Uani d . 1 1 . .
    H H3 0.1279 1.6472 0.3087 0.060 Uiso calc R 1 1 . .
    C C11 0.3918(2) 0.4411(14) 0.7602(5) 0.0596(16) Uani d . 1 1 . .
    H H11 0.3837 0.4206 0.8340 0.071 Uiso calc R 1 1 . .
    C C10 0.35821(19) 0.5906(12) 0.6847(4) 0.0432(13) Uani d . 1 1 . .
    C C13 0.4499(2) 0.3597(14) 0.6131(6) 0.0653(18) Uani d . 1 1 . .
    H H13 0.4812 0.2816 0.5897 0.078 Uiso calc R 1 1 . .
    C C14 0.4168(2) 0.5088(15) 0.5376(5) 0.0581(16) Uani d . 1 1 . .
    H H14 0.4253 0.5279 0.4640 0.070 Uiso calc R 1 1 . .
loop_
    _atom_site_aniso_label
    _atom_site_aniso_U_11
    _atom_site_aniso_U_22
    _atom_site_aniso_U_33
    _atom_site_aniso_U_12
    _atom_site_aniso_U_13
    _atom_site_aniso_U_23
    Br1 0.0431(3) 0.0658(4) 0.0521(4) 0.0039(3) 0.0053(2) -0.0054(3)
    S2 0.0435(8) 0.0614(9) 0.0415(8) 0.0046(6) 0.0040(6) 0.0028(7)
    C1 0.046(3) 0.041(3) 0.023(3) -0.001(2) -0.005(2) -0.003(2)
    O1 0.058(2) 0.089(3) 0.0284(19) 0.013(2) 0.0052(18) 0.008(2)
    C12 0.046(4) 0.064(4) 0.080(5) 0.001(3) -0.003(3) 0.010(4)
    C4 0.043(3) 0.050(3) 0.044(3) -0.001(3) -0.010(3) -0.001(3)
    C6 0.042(3) 0.045(3) 0.025(3) -0.006(2) 0.001(2) -0.004(2)
    N2 0.043(3) 0.060(3) 0.039(3) -0.004(2) 0.002(2) -0.005(2)
    N1 0.040(2) 0.054(3) 0.036(2) -0.006(2) 0.001(2) -0.004(2)
    C2 0.043(3) 0.050(3) 0.027(3) -0.007(2) 0.001(2) -0.003(2)
    C8 0.039(3) 0.054(3) 0.038(3) -0.005(3) 0.005(2) -0.004(3)
    C5 0.042(3) 0.038(3) 0.034(3) -0.003(2) -0.003(2) -0.002(2)
    C7 0.044(3) 0.050(3) 0.021(3) -0.008(2) -0.003(2) 0.002(2)
    C9 0.039(3) 0.050(3) 0.052(3) -0.008(3) 0.003(3) -0.004(3)
    C3 0.056(4) 0.067(4) 0.027(3) 0.003(3) -0.007(3) 0.005(3)
    C11 0.054(4) 0.065(4) 0.060(4) -0.001(3) -0.003(3) 0.004(3)
    C10 0.036(3) 0.043(3) 0.051(3) -0.006(2) 0.002(3) -0.002(3)
    C13 0.042(3) 0.060(4) 0.094(5) 0.002(3) 0.006(4) -0.012(4)
    C14 0.051(4) 0.065(4) 0.059(4) -0.008(3) 0.012(3) -0.011(3)
_geom_special_details     ?
loop_
    _geom_bond_atom_site_label_1
    _geom_bond_atom_site_label_2
    _geom_bond_site_symmetry_2
    _geom_bond_distance
    _geom_bond_publ_flag
    Br1 C5 . 1.887(5) ?
    S2 C10 . 1.737(5) ?
    S2 C8 . 1.775(5) ?
    C1 C6 . 1.390(6) ?
    C1 C2 . 1.426(6) ?
    C1 C7 . 1.430(7) ?
    O1 C2 . 1.335(5) ?
    O1 H1 . 0.8200 ?
    C12 C13 . 1.372(9) ?
    C12 C11 . 1.384(8) ?
    C12 H12 . 0.9300 ?
    C4 C5 . 1.382(7) ?
    C4 C3 . 1.387(7) ?
    C4 H4 . 0.9300 ?
    C6 C5 . 1.367(6) ?
    C6 H6 . 0.9300 ?
    N2 C8 . 1.291(6) ?
    N2 C9 . 1.393(7) ?
    N1 C7 . 1.290(6) ?
    N1 C8 . 1.396(6) ?
    C2 C3 . 1.380(7) ?
    C7 H7 . 0.9300 ?
    C9 C10 . 1.393(7) ?
    C9 C14 . 1.395(7) ?
    C3 H3 . 0.9300 ?
    C11 C10 . 1.392(7) ?
    C11 H11 . 0.9300 ?
    C13 C14 . 1.382(8) ?
    C13 H13 . 0.9300 ?
    C14 H14 . 0.9300 ?
loop_
    _geom_angle_atom_site_label_1
    _geom_angle_atom_site_label_2
    _geom_angle_atom_site_label_3
    _geom_angle_site_symmetry_1
    _geom_angle_site_symmetry_3
    _geom_angle
    _geom_angle_publ_flag
    C10 S2 C8 . . 87.6(2) ?
    C6 C1 C2 . . 118.3(5) ?
    C6 C1 C7 . . 121.3(4) ?
    C2 C1 C7 . . 120.4(4) ?
    C2 O1 H1 . . 109.5 ?
    C13 C12 C11 . . 121.0(6) ?
    C13 C12 H12 . . 119.5 ?
    C11 C12 H12 . . 119.5 ?
    C5 C4 C3 . . 120.3(5) ?
    C5 C4 H4 . . 119.8 ?
    C3 C4 H4 . . 119.8 ?
    C5 C6 C1 . . 121.8(5) ?
    C5 C6 H6 . . 119.1 ?
    C1 C6 H6 . . 119.1 ?
    C8 N2 C9 . . 109.8(4) ?
    C7 N1 C8 . . 121.7(4) ?
    O1 C2 C3 . . 118.9(4) ?
    O1 C2 C1 . . 121.9(5) ?
    C3 C2 C1 . . 119.2(5) ?
    N2 C8 N1 . . 121.2(5) ?
    N2 C8 S2 . . 116.7(4) ?
    N1 C8 S2 . . 122.1(4) ?
    C6 C5 C4 . . 119.7(5) ?
    C6 C5 Br1 . . 121.1(4) ?
    C4 C5 Br1 . . 119.2(4) ?
    N1 C7 C1 . . 123.1(4) ?
    N1 C7 H7 . . 118.5 ?
    C1 C7 H7 . . 118.5 ?
    C10 C9 N2 . . 115.5(5) ?
    C10 C9 C14 . . 119.5(6) ?
    N2 C9 C14 . . 125.0(5) ?
    C2 C3 C4 . . 120.6(5) ?
    C2 C3 H3 . . 119.7 ?
    C4 C3 H3 . . 119.7 ?
    C12 C11 C10 . . 117.7(6) ?
    C12 C11 H11 . . 121.2 ?
    C10 C11 H11 . . 121.2 ?
    C11 C10 C9 . . 121.7(5) ?
    C11 C10 S2 . . 127.9(4) ?
    C9 C10 S2 . . 110.4(4) ?
    C12 C13 C14 . . 121.7(6) ?
    C12 C13 H13 . . 119.1 ?
    C14 C13 H13 . . 119.1 ?
    C13 C14 C9 . . 118.4(6) ?
    C13 C14 H14 . . 120.8 ?
    C9 C14 H14 . . 120.8 ?
loop_
    _geom_torsion_atom_site_label_1
    _geom_torsion_atom_site_label_2
    _geom_torsion_atom_site_label_3
    _geom_torsion_atom_site_label_4
    _geom_torsion_site_symmetry_1
    _geom_torsion_site_symmetry_2
    _geom_torsion_site_symmetry_3
    _geom_torsion_site_symmetry_4
    _geom_torsion
    _geom_torsion_publ_flag
    C2 C1 C6 C5 . . . . 0.8(7) ?
    C7 C1 C6 C5 . . . . -179.3(4) ?
    C6 C1 C2 O1 . . . . -179.1(5) ?
    C7 C1 C2 O1 . . . . 1.1(7) ?
    C6 C1 C2 C3 . . . . -0.1(7) ?
    C7 C1 C2 C3 . . . . -180.0(5) ?
    C9 N2 C8 N1 . . . . 178.7(4) ?
    C9 N2 C8 S2 . . . . -0.6(6) ?
    C7 N1 C8 N2 . . . . -177.8(5) ?
    C7 N1 C8 S2 . . . . 1.5(7) ?
    C10 S2 C8 N2 . . . . 0.3(4) ?
    C10 S2 C8 N1 . . . . -179.0(4) ?
    C1 C6 C5 C4 . . . . -1.3(7) ?
    C1 C6 C5 Br1 . . . . 179.5(4) ?
    C3 C4 C5 C6 . . . . 1.1(7) ?
    C3 C4 C5 Br1 . . . . -179.7(4) ?
    C8 N1 C7 C1 . . . . 178.3(4) ?
    C6 C1 C7 N1 . . . . 179.0(4) ?
    C2 C1 C7 N1 . . . . -1.1(7) ?
    C8 N2 C9 C10 . . . . 0.7(6) ?
    C8 N2 C9 C14 . . . . -180.0(5) ?
    O1 C2 C3 C4 . . . . 178.9(5) ?
    C1 C2 C3 C4 . . . . 0.0(7) ?
    C5 C4 C3 C2 . . . . -0.4(8) ?
    C13 C12 C11 C10 . . . . 1.2(9) ?
    C12 C11 C10 C9 . . . . -1.6(8) ?
    C12 C11 C10 S2 . . . . -179.6(4) ?
    N2 C9 C10 C11 . . . . -178.8(5) ?
    C14 C9 C10 C11 . . . . 1.8(8) ?
    N2 C9 C10 S2 . . . . -0.4(6) ?
    C14 C9 C10 S2 . . . . -179.8(4) ?
    C8 S2 C10 C11 . . . . 178.3(5) ?
    C8 S2 C10 C9 . . . . 0.1(4) ?
    C11 C12 C13 C14 . . . . -1.0(9) ?
    C12 C13 C14 C9 . . . . 1.2(9) ?
    C10 C9 C14 C13 . . . . -1.5(8) ?
    N2 C9 C14 C13 . . . . 179.1(5) ?
loop_
    _geom_hbond_atom_site_label_D
    _geom_hbond_atom_site_label_H
    _geom_hbond_atom_site_label_A
    _geom_hbond_site_symmetry_A
    _geom_hbond_distance_DH
    _geom_hbond_distance_HA
    _geom_hbond_distance_DA
    _geom_hbond_angle_DHA
    _geom_hbond_publ_flag
    O1 H1 N1 . 0.82 1.87 2.600(6) 148 y
    C7 H7 O1 4_586 0.93 2.47 3.345(6) 157 y
data_global
_journal_date_recd_electronic     2011-03-05
_journal_date_accepted     2011-04-06
_journal_name_full     'Acta Crystallographica, Section E'
_journal_year     2011
_journal_volume     67
_journal_issue      5
_journal_page_first     o1096
_journal_page_last     o1096
_journal_paper_category     QO
_journal_coeditor_code     BH2345
_publ_contact_author_name     'Wen Liu'
_publ_contact_author_address
;
Department of Chemistry,
Shanxi Medical University,
Taiyuan, Shanxi 030001,
People's Republic of China
;
_publ_contact_author_email     liuwen0616@163.com
_publ_contact_author_phone     +86-0351-4135086
_publ_section_title
;
2-[(1,3-Benzothiazol-2-yl)iminomethyl]-4-bromophenol
;
loop_
    _publ_author_name
    _publ_author_footnote
    _publ_author_address
    "Diao, Hai-Peng" .
;
Department of Chemistry
Shanxi Medical University
Taiyuan
Shanxi 030001
People's Republic of China
;
    "Sun, Ti-Jian" .
;
Department of Chemistry
Shanxi Medical University
Taiyuan
Shanxi 030001
People's Republic of China
;
    "Liu, Wen" .
;
Department of Chemistry
Shanxi Medical University
Taiyuan
Shanxi 030001
People's Republic of China
;
