# Supplementary material for: 2-[(1,3-Benzothia­zol-2-yl)imino­meth­yl]-4-bromo­phenol
Source: Acta Crystallogr Sect E Struct Rep Online. 2011 Apr 13;67(Pt 5):o1096. doi: 10.1107/S160053681101275X (PMC3089149; doi:10.1107/S160053681101275X)
Supplement: Supplementary file 2 [file e-67-o1096-Isup2.hkl]

# 
# h,k,l, Fc-squared, Fo-squared, sigma(Fo-squared) and status flag 
# 
data_I
_shelx_title ' b in P2(1)/c' 
_shelx_refln_list_code          4 
_shelx_F_calc_maximum      260.24 
_exptl_crystal_F_000       664.00 
_reflns_d_resolution_high  0.8409 
 
loop_ 
 _symmetry_equiv_pos_as_xyz 
 'x, y, z' 
 '-x, y+1/2, -z+1/2' 
 '-x, -y, -z' 
 'x, -y-1/2, z-1/2' 
 
_cell_length_a    26.1607 
_cell_length_b     4.0565 
_cell_length_c    12.1435 
_cell_angle_alpha  90.000 
_cell_angle_beta   91.572 
_cell_angle_gamma  90.000 
 
_shelx_F_squared_multiplier     1.000 
 
loop_ 
 _refln_index_h 
 _refln_index_k 
 _refln_index_l 
 _refln_F_squared_calc 
 _refln_F_squared_meas 
 _refln_F_squared_sigma 
 _refln_observed_status 
   2   0   0       76.05       89.38      9.94 o 
   3   0   0     7920.39     7413.02    603.62 o 
   4   0   0       42.29       50.68     12.29 o 
   5   0   0     1103.92     1076.84     92.07 o 
   6   0   0       21.46       22.42     22.49 o 
   7   0   0      713.87      664.81     60.15 o 
   8   0   0     5392.48     5263.40    435.49 o 
   9   0   0      574.21      623.38     57.54 o 
  10   0   0      827.65      892.18     81.83 o 
  11   0   0     3936.01     3767.82    318.87 o 
  12   0   0    14699.50    14148.61   1166.69 o 
  13   0   0     3173.44     3571.16    307.83 o 
  14   0   0     2408.97     2471.00    212.09 o 
  15   0   0    10780.16    11134.77    927.13 o 
  16   0   0     2836.69     3063.35    266.53 o 
  17   0   0     1571.89     1558.31    141.95 o 
  18   0   0     2748.03     2744.38    238.43 o 
  19   0   0     1242.90     1322.35    124.81 o 
  20   0   0      151.52      202.32     33.70 o 
  21   0   0       36.99        9.84     24.07 o 
  22   0   0       20.41       44.50     46.61 o 
  23   0   0     3261.42     3616.71    312.36 o 
  24   0   0     3677.50     4220.60    362.61 o 
  25   0   0       95.41      232.12     45.43 o 
  26   0   0       20.73       61.84     31.43 o 
  27   0   0     1218.56     1414.16    155.77 o 
  28   0   0      331.48      401.04    136.07 o 
  29   0   0      265.27      250.65     99.05 o 
  30   0   0      859.81      904.82    182.18 o 
   1   1   0     2542.49     2769.96    208.23 o 
   2   1   0      330.66      361.15     24.51 o 
   3   1   0     4949.13     5126.36    328.61 o 
   4   1   0    67725.82    66506.42   4233.24 o 
   5   1   0     2130.20     1985.66    121.56 o 
   6   1   0     1590.03     1499.70     91.80 o 
   7   1   0     7164.43     6574.06    374.67 o 
   8   1   0     9192.54     8463.87    485.64 o 
   9   1   0     1991.57     1837.30    108.45 o 
  10   1   0     2106.11     2137.56    129.17 o 
  11   1   0     4943.04     4571.63    267.27 o 
  12   1   0      200.59      193.68     17.99 o 
  13   1   0       43.42       39.93     11.76 o 
  14   1   0      319.68      327.30     35.27 o 
  15   1   0        3.82       10.65     12.60 o 
  16   1   0     3842.86     3611.53    217.15 o 
  17   1   0      376.11      330.75     34.60 o 
  18   1   0      658.64      625.04     46.36 o 
  19   1   0     5587.68     5154.31    307.53 o 
  20   1   0     3217.15     3138.77    192.61 o 
  21   1   0     1039.60     1058.97     72.68 o 
  22   1   0      548.45      622.58     60.60 o 
  23   1   0     1541.20     1690.49    138.42 o 
  24   1   0      162.60      237.15     38.02 o 
  25   1   0      135.74      179.63     57.95 o 
  26   1   0      431.61      474.99     69.82 o 
  27   1   0      108.51       98.61     36.81 o 
  28   1   0      391.13      367.11     55.34 o 
  29   1   0       41.65       21.35     36.83 o 
  30   1   0        2.55       49.12     38.81 o 
   0   2   0     6382.26     6147.03    494.12 o 
   1   2   0     2265.52     2270.82    133.00 o 
   2   2   0      597.70      623.01     47.72 o 
   3   2   0     3831.51     3976.17    238.64 o 
   4   2   0     2852.86     2903.81    173.34 o 
   5   2   0      129.03      153.92     45.92 o 
   6   2   0     1858.21     1902.06    118.69 o 
   7   2   0        7.29       23.68     13.95 o 
   8   2   0     4183.83     4190.86    264.30 o 
   9   2   0      259.74      292.40     31.78 o 
  10   2   0       66.08       60.76     28.30 o 
  11   2   0     1196.69     1166.56     76.99 o 
  12   2   0     3786.60     3910.27    239.54 o 
  13   2   0      558.15      625.39     44.53 o 
  14   2   0      643.78      717.14     50.52 o 
  15   2   0     2647.91     2734.11    189.89 o 
  16   2   0      882.42      981.77     77.12 o 
  17   2   0      212.84      250.92     34.83 o 
  18   2   0      161.48      179.06     44.67 o 
  19   2   0      312.28      321.31     57.39 o 
  20   2   0       97.61      139.02     42.45 o 
  21   2   0       38.81       88.86     33.23 o 
  22   2   0       26.64        2.15     31.94 o 
  23   2   0      299.63      227.14     47.35 o 
  24   2   0      348.05      317.50     54.50 o 
  25   2   0       75.87       71.97     38.41 o 
  26   2   0      228.32       97.60     54.19 o 
  27   2   0      657.79      515.70    101.97 o 
  28   2   0       43.28      -70.35    102.19 o 
   1   3   0      604.05      600.75     43.61 o 
   2   3   0        4.62      -23.48     23.48 o 
   3   3   0       47.54       68.97     19.42 o 
   4   3   0      401.67      446.45     36.04 o 
   5   3   0      508.12      464.75     44.68 o 
   6   3   0       26.81       56.36     17.25 o 
   7   3   0      911.97      903.74     63.38 o 
   8   3   0      992.55     1024.41     70.80 o 
   9   3   0       32.87       69.65     17.13 o 
  10   3   0      346.50      359.41     57.80 o 
  11   3   0      217.58      219.53     61.00 o 
  12   3   0      144.10      186.26     37.75 o 
  13   3   0        0.01      -27.26     27.26 o 
  14   3   0        3.83       24.15     28.92 o 
  15   3   0      149.93      150.60     39.00 o 
  16   3   0       69.85       34.84     63.49 o 
  17   3   0      154.42      101.09     59.64 o 
  18   3   0        3.08        6.57     44.14 o 
  19   3   0      108.95      106.70     40.06 o 
  20   3   0      153.64      208.25     47.08 o 
  21   3   0        5.25        3.53     35.76 o 
  22   3   0      205.13       79.82     46.60 o 
  23   3   0      221.70       81.62     56.81 o 
  24   3   0       22.58       58.50    102.19 o 
   0   4   0       13.47       14.99     27.08 o 
   1   4   0        4.32        4.41     18.52 o 
   2   4   0        2.16        4.17     19.68 o 
   3   4   0      160.53      162.09     27.43 o 
   4   4   0       95.98      112.36     34.76 o 
   5   4   0       45.37       44.05     31.81 o 
   6   4   0        0.62       22.28     33.33 o 
   7   4   0       70.27       15.35     28.93 o 
   8   4   0       66.62       32.90     33.24 o 
   9   4   0       53.09       88.51     33.93 o 
  10   4   0       20.58       13.00     31.24 o 
  11   4   0       83.63       38.79     46.17 o 
  12   4   0        4.35       64.64     35.24 o 
  13   4   0        8.11       73.48     40.40 o 
  14   4   0       33.13       15.25     45.11 o 
  15   4   0        3.48      133.50    139.06 o 
  16   4   0        0.07      -28.19     46.69 o 
  17   4   0       23.11      -80.72     80.72 o 
 -30   1   1       38.83       10.12    112.93 o 
 -29   1   1      181.11      164.55    103.25 o 
 -28   1   1       10.17      -25.74     33.11 o 
 -27   1   1       67.74       85.32     35.23 o 
 -26   1   1        3.05       21.12     42.54 o 
 -25   1   1        1.87        0.16     32.23 o 
 -24   1   1        6.25       -5.91     38.51 o 
 -23   1   1       34.83       18.97     19.45 o 
 -22   1   1      148.42      134.06     23.10 o 
 -21   1   1      173.71      168.75     24.45 o 
 -20   1   1     1140.59     1143.11     78.16 o 
 -19   1   1      428.25      449.19     36.61 o 
 -18   1   1      588.52      650.27     48.30 o 
 -17   1   1      255.79      245.28     28.72 o 
 -16   1   1      356.19      379.10     31.67 o 
 -15   1   1     1130.87     1201.29     80.00 o 
 -14   1   1        6.37       11.36     11.41 o 
 -13   1   1      260.73      314.18     26.12 o 
 -12   1   1       30.95       60.76     12.21 o 
 -11   1   1       73.41       80.16     22.16 o 
 -10   1   1        0.55       -5.87     11.87 o 
  -9   1   1     1308.15     1359.98     82.36 o 
  -8   1   1      265.64      266.47     19.65 o 
  -7   1   1      413.03      414.20     28.13 o 
  -6   1   1     2082.11     2017.29    114.91 o 
  -5   1   1     1438.91     1427.43     82.44 o 
  -4   1   1     2728.92     2821.61    180.81 o 
  -3   1   1     2615.98     2677.39    195.53 o 
  -2   1   1      944.65     1058.69     63.21 o 
  -1   1   1     2065.11     2053.80    119.22 o 
   0   1   1     8017.25     8355.53    499.50 o 
   1   1   1      727.92      685.50     46.46 o 
   2   1   1    11522.43    11714.66    749.97 o 
   3   1   1    11953.67    12037.59    761.17 o 
   4   1   1     8134.57     7893.35    502.64 o 
   5   1   1        6.47       10.98      9.66 o 
   6   1   1      852.42      813.62     57.71 o 
   7   1   1        5.99        8.69      9.05 o 
   8   1   1     1701.22     1625.37     97.90 o 
   9   1   1     1676.14     1624.59     97.85 o 
  10   1   1      128.90      113.40     12.35 o 
  11   1   1       12.05       -9.70     14.41 o 
  12   1   1      888.63      925.78     57.81 o 
  13   1   1      473.82      530.03     37.41 o 
  14   1   1      101.41      119.78     15.81 o 
  15   1   1      141.33      152.57     18.12 o 
  16   1   1       84.68       71.30     29.98 o 
  17   1   1        3.90        4.25     19.61 o 
  18   1   1        3.07       23.87     15.80 o 
  19   1   1       85.72       64.66     39.25 o 
  20   1   1       18.48       23.09     32.65 o 
  21   1   1      162.52      146.84     39.93 o 
  22   1   1     1012.65      995.05    108.35 o 
  23   1   1       30.10       29.38     40.44 o 
  24   1   1      426.85      411.39     48.42 o 
  25   1   1      259.29      274.86     44.24 o 
  26   1   1        1.29      -27.08     27.08 o 
  27   1   1       12.47       13.69     29.69 o 
  28   1   1       14.00       18.41     39.52 o 
  29   1   1       67.85       42.59     46.86 o 
  30   1   1       40.60       73.31     82.94 o 
 -28   2   1      114.64      228.08    124.41 o 
 -27   2   1       94.10       97.43     43.90 o 
 -26   2   1       68.84      132.68     67.59 o 
 -25   2   1      323.71      280.20     54.55 o 
 -24   2   1      319.42      240.79     51.22 o 
 -23   2   1       46.48        8.91     59.31 o 
 -22   2   1      196.79      167.22     50.60 o 
 -21   2   1      191.94      184.37     61.89 o 
 -20   2   1       14.64       15.75     32.27 o 
 -19   2   1     1072.86     1058.82    100.68 o 
 -18   2   1      163.04      179.21     32.68 o 
 -17   2   1      174.93      196.28     33.31 o 
 -16   2   1      811.53      897.03     62.64 o 
 -15   2   1     1142.54     1270.59     80.67 o 
 -14   2   1      558.84      646.40     45.64 o 
 -13   2   1     1681.82     1731.05    112.84 o 
 -12   2   1     1102.81     1245.46     82.83 o 
 -11   2   1      944.37      957.66     65.29 o 
 -10   2   1     1121.67     1103.35     73.18 o 
  -9   2   1     1987.55     1994.89    131.27 o 
  -8   2   1       26.29      108.40     48.50 o 
  -7   2   1      511.21      539.27     38.84 o 
  -6   2   1      929.71     1012.32     66.55 o 
  -5   2   1       13.35       24.05     10.33 o 
  -4   2   1       48.35       94.32     17.56 o 
  -3   2   1       13.86       70.27     41.41 o 
  -2   2   1       20.80       18.67      9.88 o 
  -1   2   1     1900.51     1949.09    116.91 o 
   0   2   1      869.23     1025.00     72.58 o 
   1   2   1     2344.27     2414.58    147.01 o 
   2   2   1      902.67      911.29     57.77 o 
   3   2   1     4464.59     4523.29    272.97 o 
   4   2   1     5165.25     5456.70    323.38 o 
   5   2   1     5050.09     5179.48    329.94 o 
   6   2   1     3897.61     3931.63    249.57 o 
   7   2   1     3966.76     4283.05    275.47 o 
   8   2   1       26.54       57.41     32.22 o 
   9   2   1      203.21      239.62     34.32 o 
  10   2   1       22.26       38.65     14.85 o 
  11   2   1        8.39       -1.12     14.52 o 
  12   2   1       88.82      107.56     15.53 o 
  13   2   1      723.49      732.94     61.68 o 
  14   2   1      229.60      235.38     39.39 o 
  15   2   1      471.97      504.18     59.28 o 
  16   2   1     1402.91     1390.54    113.92 o 
  17   2   1      312.72      317.85     41.29 o 
  18   2   1     1772.57     1833.30    156.51 o 
  19   2   1      161.50      160.67     48.35 o 
  20   2   1      255.56      291.28     41.12 o 
  21   2   1      520.05      568.33     59.71 o 
  22   2   1        1.26       -3.35     27.08 o 
  23   2   1        9.64       -3.30     54.10 o 
  24   2   1       12.87        5.47     41.14 o 
  25   2   1       40.44       56.27     58.50 o 
  26   2   1       91.57       81.23     65.99 o 
  27   2   1       83.21      124.22     45.82 o 
  28   2   1      316.15       76.27    108.86 o 
 -24   3   1       44.59        8.15     98.49 o 
 -23   3   1        2.32       43.17     71.44 o 
 -22   3   1       21.92      105.13     53.77 o 
 -21   3   1      322.31      273.27     54.96 o 
 -20   3   1      335.35      285.12     54.23 o 
 -19   3   1      259.25      210.72     48.24 o 
 -18   3   1      485.87      522.36     75.54 o 
 -17   3   1      665.55      608.78     74.91 o 
 -16   3   1      208.64      210.48     43.66 o 
 -15   3   1      816.01      744.33    132.64 o 
 -14   3   1      446.90      485.82    290.79 o 
 -13   3   1      108.95      202.28     52.14 o 
 -12   3   1       16.19       75.70     38.56 o 
 -11   3   1       24.46       25.34     24.50 o 
 -10   3   1        5.94       24.46     18.35 o 
  -9   3   1      442.69      456.05     47.85 o 
  -8   3   1      771.91      748.99     60.73 o 
  -7   3   1      606.17      634.71     54.81 o 
  -6   3   1      634.30      659.61     46.25 o 
  -5   3   1     1532.84     1487.04     96.95 o 
  -4   3   1      754.10      707.39     61.52 o 
  -3   3   1     1022.12     1081.87     72.73 o 
  -2   3   1      825.84      869.95     64.34 o 
  -1   3   1      765.48      716.45     52.44 o 
   0   3   1      963.73     1005.82     65.66 o 
   1   3   1      765.74      722.72     54.18 o 
   2   3   1       97.51      111.37     18.86 o 
   3   3   1      559.54      594.96     50.73 o 
   4   3   1       45.20       63.28     15.95 o 
   5   3   1      247.04      240.97     27.88 o 
   6   3   1      388.08      382.27     45.25 o 
   7   3   1     1166.63     1171.37     79.04 o 
   8   3   1      627.60      649.51     68.64 o 
   9   3   1     2225.59     2229.41    165.06 o 
  10   3   1     1397.48     1417.47    123.93 o 
  11   3   1       15.18      -17.38     25.88 o 
  12   3   1      925.36      836.71     82.18 o 
  13   3   1      225.79      201.66     35.28 o 
  14   3   1      460.16      384.43     61.50 o 
  15   3   1       39.72       12.45     47.52 o 
  16   3   1       11.55       31.54     50.46 o 
  17   3   1       18.96       -4.87     29.43 o 
  18   3   1       19.71        2.28     33.92 o 
  19   3   1       23.09      -54.32     67.44 o 
  20   3   1      243.48      222.64     53.44 o 
  21   3   1      166.24      130.89     43.55 o 
  22   3   1      354.72      280.08     67.44 o 
  23   3   1      192.63      107.04     46.10 o 
  24   3   1      310.47      308.80    128.11 o 
 -17   4   1       16.25       -2.96     90.34 o 
 -16   4   1       34.38       52.67     40.62 o 
 -15   4   1        5.63       15.81     37.92 o 
 -14   4   1      155.43      187.72     46.23 o 
 -13   4   1      124.73       86.85     54.08 o 
 -12   4   1      297.83      290.61     55.46 o 
 -11   4   1      669.28      657.66    106.88 o 
 -10   4   1      217.56      159.99     60.83 o 
  -9   4   1      309.50      319.46     81.23 o 
  -8   4   1      102.35       95.02     67.56 o 
  -7   4   1      131.64      136.14     38.50 o 
  -6   4   1       73.82       28.56     35.29 o 
  -5   4   1        0.88      -15.47     26.39 o 
  -4   4   1        0.22       -5.86     19.70 o 
  -3   4   1        2.37       -0.45     18.99 o 
  -2   4   1       51.90       53.68     20.57 o 
  -1   4   1      547.40      556.87     60.56 o 
   0   4   1      129.92      132.64     41.15 o 
   1   4   1      177.48      181.15     37.79 o 
   2   4   1      509.22      468.05     49.54 o 
   3   4   1      341.62      314.75     42.59 o 
   4   4   1      320.41      352.76     58.32 o 
   5   4   1      394.90      365.54     44.82 o 
   6   4   1      170.84      171.79     33.68 o 
   7   4   1       73.88       43.29     35.38 o 
   8   4   1      197.39      205.54     39.92 o 
   9   4   1        2.84      -13.98     28.76 o 
  10   4   1        0.16       25.69     31.56 o 
  11   4   1       71.33       98.04     45.53 o 
  12   4   1      190.03      275.39     74.37 o 
  13   4   1      257.42      190.86     78.56 o 
  14   4   1      170.92      107.04     58.36 o 
  15   4   1        5.58       26.04     38.28 o 
  16   4   1      176.38      142.89     69.90 o 
  17   4   1      188.84      225.86    106.63 o 
 -30   0   2       31.75       55.17    111.45 o 
 -29   0   2       12.84      -21.74    165.51 o 
 -28   0   2       16.87      -10.33     44.25 o 
 -27   0   2      224.88      414.42     91.78 o 
 -26   0   2     2262.84     2642.96    240.99 o 
 -25   0   2      530.93      627.64     73.28 o 
 -24   0   2       59.44       96.69     38.68 o 
 -23   0   2     2003.51     2028.96    185.33 o 
 -22   0   2      842.68      858.48     89.81 o 
 -21   0   2     1158.74     1405.29    132.70 o 
 -20   0   2     5602.57     5754.99    664.90 o 
 -19   0   2     2310.83     2519.33    215.27 o 
 -18   0   2      447.37      453.94     53.61 o 
 -17   0   2      804.00      722.62     72.27 o 
 -16   0   2     2690.81     2636.07    231.54 o 
 -15   0   2      382.43      412.56     57.32 o 
 -14   0   2      645.49      666.35     66.51 o 
 -13   0   2      316.39      419.93     51.83 o 
 -12   0   2    19053.71    18520.33   1520.64 o 
 -11   0   2     9187.57     8974.92    742.98 o 
 -10   0   2     2552.18     2347.45    197.52 o 
  -9   0   2    13182.01    11881.06   1053.73 o 
  -8   0   2    15138.96    13481.03   1192.09 o 
  -7   0   2     6276.46     6360.55    533.31 o 
  -6   0   2     1312.07     1311.38    113.62 o 
  -5   0   2    11067.75    10755.00    890.00 o 
  -4   0   2     6701.70     6612.88    543.42 o 
  -3   0   2      187.96      252.64     25.90 o 
  -2   0   2     7737.45     6593.65    581.51 o 
   0   0   2      579.60      543.67     45.98 o 
   1   0   2     5538.90     5332.68    469.31 o 
   2   0   2      280.49      434.44     49.70 o 
   3   0   2    26674.58    27198.25   2208.52 o 
   4   0   2    26977.47    27385.59   2231.09 o 
   5   0   2    15803.16    16608.47   1353.01 o 
   6   0   2     5801.53     5724.51    472.27 o 
   7   0   2    21687.59    20752.35   1551.47 o 
   8   0   2     6187.32     6224.25    511.40 o 
   9   0   2     3443.55     3440.87    287.49 o 
  10   0   2     5076.57     4847.48    408.06 o 
  11   0   2      195.73      248.05     42.97 o 
  12   0   2     4450.57     4472.45    382.29 o 
  13   0   2      391.82      483.43     50.38 o 
  14   0   2     1025.46     1100.41    102.24 o 
  15   0   2     2542.59     2244.81    195.84 o 
  16   0   2     3147.25     2899.90    256.75 o 
  17   0   2      798.72      901.24     88.38 o 
  18   0   2     2254.77     2277.78    204.74 o 
  19   0   2     6494.30     6258.94    533.52 o 
  20   0   2      600.71      739.28     74.70 o 
  21   0   2     1793.91     1725.76    145.65 o 
  22   0   2     2964.69     2987.04    240.84 o 
  23   0   2      242.27      276.74     47.77 o 
  24   0   2      950.30     1038.03    168.65 o 
  25   0   2       44.66       98.55     57.24 o 
  26   0   2        5.95      -11.13     57.46 o 
  27   0   2      102.35      137.91     71.85 o 
  28   0   2      447.41      434.92    115.22 o 
  29   0   2       41.16       20.08     75.16 o 
  30   0   2      374.50      319.88    156.99 o 
 -30   1   2      611.38      367.30    140.70 o 
 -29   1   2      293.65      253.62     51.03 o 
 -28   1   2      401.91      442.94    101.68 o 
 -27   1   2      825.36      758.41     99.30 o 
 -26   1   2      209.03      180.61     57.18 o 
 -25   1   2      234.78      192.18     47.41 o 
 -24   1   2      967.11     1031.47     75.97 o 
 -23   1   2        3.75       47.65     27.53 o 
 -22   1   2      750.14      738.65     56.86 o 
 -21   1   2        4.13      -11.58     19.31 o 
 -20   1   2       66.63       79.32     25.61 o 
 -19   1   2     1153.85     1114.86     75.60 o 
 -18   1   2      861.71      870.19     61.67 o 
 -17   1   2      481.49      463.86     48.01 o 
 -16   1   2     8941.13     8465.88    496.03 o 
 -15   1   2     7010.60     7085.73    445.23 o 
 -14   1   2     1221.16     1217.36     78.29 o 
 -13   1   2     4282.33     4074.58    239.79 o 
 -12   1   2     7250.28     7143.09    414.20 o 
 -11   1   2      197.20      212.57     18.68 o 
 -10   1   2      113.67      129.76     18.68 o 
  -9   1   2     2055.87     2098.28    121.43 o 
  -8   1   2      942.57      918.58     59.57 o 
  -7   1   2      984.91      892.54     57.85 o 
  -6   1   2     1774.34     1691.31    109.58 o 
  -5   1   2     3139.73     2941.48    188.40 o 
  -4   1   2     8614.94     8324.80    497.56 o 
  -3   1   2     7136.06     7228.26    427.18 o 
  -2   1   2     3905.54     4038.84    244.19 o 
  -1   1   2    10011.67    10195.85    613.08 o 
   0   1   2    12911.11    12706.02    797.94 o 
   1   1   2     2322.91     2409.79    154.97 o 
   2   1   2       51.23       64.09      9.31 o 
   3   1   2    28445.86    28344.21   1797.63 o 
   4   1   2     1709.97     1854.28    130.42 o 
   5   1   2      302.62      302.30     29.09 o 
   6   1   2      861.12      898.72     69.21 o 
   7   1   2     4690.00     4531.81    316.40 o 
   8   1   2    11135.29    10606.61    728.96 o 
   9   1   2     5408.68     5364.58    388.93 o 
  10   1   2      245.38      223.16     26.62 o 
  11   1   2     7282.26     6671.74    478.15 o 
  12   1   2     4649.38     4611.01    336.54 o 
  13   1   2     1857.12     1728.28    104.24 o 
  14   1   2     3938.37     3663.92    219.55 o 
  15   1   2     3932.43     3887.84    228.42 o 
  16   1   2       35.10       28.35     12.91 o 
  17   1   2      482.78      520.37     39.67 o 
  18   1   2     2047.32     1997.02    135.63 o 
  19   1   2      386.38      404.62     52.70 o 
  20   1   2       52.25       56.62     26.38 o 
  21   1   2       54.37       36.48     25.69 o 
  22   1   2      479.62      460.97     51.57 o 
  23   1   2      837.28      832.09     78.79 o 
  24   1   2      490.24      476.00     54.44 o 
  25   1   2      548.64      520.62     59.26 o 
  26   1   2     1266.69     1219.05    117.95 o 
  27   1   2      772.67      744.72     75.13 o 
  28   1   2      312.54      229.49     79.33 o 
  29   1   2       67.09      112.76    119.07 o 
 -28   2   2       48.39      -97.01     97.01 o 
 -27   2   2      100.45      125.26     46.88 o 
 -26   2   2      195.70      233.36     53.12 o 
 -25   2   2       14.08       47.86     86.26 o 
 -24   2   2      363.73      319.31     58.00 o 
 -23   2   2      873.09      896.19    134.46 o 
 -22   2   2      302.03      316.11     51.35 o 
 -21   2   2      182.38      108.42     69.15 o 
 -20   2   2     1699.52     1641.20    138.58 o 
 -19   2   2      448.88      549.71     63.14 o 
 -18   2   2      132.74      142.70     35.35 o 
 -17   2   2      715.37      716.08     77.33 o 
 -16   2   2      850.50      894.79     63.80 o 
 -15   2   2      112.73      148.73     22.43 o 
 -14   2   2       47.05       30.19     25.92 o 
 -13   2   2       18.70       21.33     18.77 o 
 -12   2   2      964.10      923.67     64.13 o 
 -11   2   2     2098.00     2141.87    135.50 o 
 -10   2   2      434.92      457.88     35.41 o 
  -9   2   2     1934.08     1924.27    119.02 o 
  -8   2   2     6315.87     6036.95    359.13 o 
  -7   2   2      873.08      920.01     61.18 o 
  -6   2   2     2034.46     2093.23    130.75 o 
  -5   2   2     2592.58     2567.38    155.28 o 
  -4   2   2      150.45      149.26     18.82 o 
  -3   2   2       76.50       65.24     17.36 o 
  -2   2   2      189.09      209.30     19.76 o 
  -1   2   2      106.59      124.36     16.63 o 
   0   2   2     1874.42     1789.98    107.02 o 
   1   2   2      617.71      647.63     43.72 o 
   2   2   2       77.99       66.70     11.86 o 
   3   2   2     1613.87     1631.75    103.11 o 
   4   2   2     6540.62     6596.62    418.83 o 
   5   2   2      464.33      534.43     48.06 o 
   6   2   2       69.04       67.26     13.78 o 
   7   2   2    10128.25     9997.92    639.34 o 
   8   2   2     1844.23     2040.49    160.15 o 
   9   2   2      473.79      518.04     52.66 o 
  10   2   2     1061.69     1058.75     84.78 o 
  11   2   2      167.61      153.71     32.07 o 
  12   2   2      313.99      282.20     35.06 o 
  13   2   2       42.66       59.50     38.19 o 
  14   2   2       72.88       72.80     25.31 o 
  15   2   2     2070.03     2080.28    160.05 o 
  16   2   2      670.15      720.89     69.85 o 
  17   2   2      245.02      278.26     43.71 o 
  18   2   2     1334.10     1342.01    113.79 o 
  19   2   2      447.64      418.88     50.97 o 
  20   2   2      136.23      190.89     45.43 o 
  21   2   2      281.67      216.43     39.58 o 
  22   2   2      974.81      924.90     90.33 o 
  23   2   2       97.85      104.65     35.44 o 
  24   2   2        7.57       27.31     32.15 o 
  25   2   2      136.88      144.24     54.56 o 
  26   2   2       13.62       45.04     50.40 o 
  27   2   2      112.46       85.49     73.75 o 
 -24   3   2      170.58      282.14    122.93 o 
 -23   3   2       14.13       74.88     66.80 o 
 -22   3   2        1.78       18.27     76.53 o 
 -21   3   2       28.10       31.19     43.69 o 
 -20   3   2       21.78       33.54     38.92 o 
 -19   3   2      371.66      292.10     60.28 o 
 -18   3   2       31.90       47.46     36.86 o 
 -17   3   2       48.63       56.16     36.25 o 
 -16   3   2      227.38      256.78     46.66 o 
 -15   3   2        5.84       -3.99     30.32 o 
 -14   3   2       37.12       63.81     30.56 o 
 -13   3   2      349.61      410.03     52.30 o 
 -12   3   2     1336.86     1333.96    112.55 o 
 -11   3   2       33.78        3.62     18.00 o 
 -10   3   2      179.28      182.39     25.52 o 
  -9   3   2      298.09      309.44     43.16 o 
  -8   3   2      185.03      189.55     32.35 o 
  -7   3   2      326.83      324.50     52.35 o 
  -6   3   2       41.71       40.41     22.36 o 
  -5   3   2       16.87       23.09     21.63 o 
  -4   3   2     1278.03     1285.23     98.45 o 
  -3   3   2      173.35      174.45     33.38 o 
  -2   3   2       27.11       13.59     20.22 o 
  -1   3   2      872.96      920.01     61.87 o 
   0   3   2      583.24      602.69     44.49 o 
   1   3   2      132.78      129.18     22.60 o 
   2   3   2      198.74      228.09     35.48 o 
   3   3   2       30.51       30.39     19.28 o 
   4   3   2        0.62      -11.75     14.49 o 
   5   3   2      110.11      127.39     25.71 o 
   6   3   2      104.96       93.98     24.36 o 
   7   3   2       82.67       92.50     23.79 o 
   8   3   2      542.81      612.27     59.03 o 
   9   3   2      351.09      225.38     85.87 o 
  10   3   2       19.41       29.53     25.62 o 
  11   3   2     2975.48     3112.90    241.65 o 
  12   3   2      394.10      318.74     50.88 o 
  13   3   2       43.65       33.62     28.09 o 
  14   3   2      487.03      352.98     55.29 o 
  15   3   2        9.03       48.82     29.22 o 
  16   3   2       52.70       88.36     32.45 o 
  17   3   2       27.97       36.03     34.57 o 
  18   3   2       92.31       91.73     56.86 o 
  19   3   2        2.65       30.11     37.94 o 
  20   3   2      112.83      153.09     42.85 o 
  21   3   2        5.04        9.90     37.63 o 
  22   3   2       10.48       39.74     44.14 o 
  23   3   2      158.93      161.63     49.31 o 
 -16   4   2       31.20       89.21     47.75 o 
 -15   4   2       37.83       25.47     41.52 o 
 -14   4   2       28.99       30.65     51.63 o 
 -13   4   2       12.98       34.35     36.12 o 
 -12   4   2       71.61       16.37     59.21 o 
 -11   4   2        0.23      -24.71     33.53 o 
 -10   4   2       81.52       68.69     50.02 o 
  -9   4   2        0.13       38.82     28.54 o 
  -8   4   2      195.23      208.04     40.51 o 
  -7   4   2        0.45       -8.08     34.81 o 
  -6   4   2       10.28       53.76     28.37 o 
  -5   4   2      144.80      170.57     65.24 o 
  -4   4   2       13.44       23.89     23.57 o 
  -3   4   2       24.38       22.41     20.75 o 
  -2   4   2       96.70       98.85     24.89 o 
  -1   4   2        6.65       18.53     19.79 o 
   0   4   2       89.09       81.32     21.59 o 
   1   4   2        3.32       14.80     29.63 o 
   2   4   2       15.10       28.80     33.22 o 
   3   4   2        1.24       -1.42     26.12 o 
   4   4   2       48.37       39.95     50.66 o 
   5   4   2       25.58       24.88     29.64 o 
   6   4   2        1.93       -9.80     27.00 o 
   7   4   2       73.75       76.39     30.05 o 
   8   4   2        5.19      -17.37     60.66 o 
   9   4   2       90.52       51.25     31.02 o 
  10   4   2      128.28      128.61     62.59 o 
  11   4   2        1.99      -13.24     30.97 o 
  12   4   2      135.99       88.71     37.24 o 
  13   4   2      212.09      167.01    123.45 o 
  14   4   2        0.29       46.91     36.60 o 
  15   4   2      110.71      298.66    103.80 o 
  16   4   2       25.85       48.02    173.65 o 
 -29   1   3       61.56       50.71     57.28 o 
 -28   1   3      271.32      246.00     52.50 o 
 -27   1   3        7.31       -9.34     39.42 o 
 -26   1   3       61.83       46.77     26.73 o 
 -25   1   3      122.45      122.68     28.35 o 
 -24   1   3      235.72      206.70     31.18 o 
 -23   1   3       25.30       12.39     35.16 o 
 -22   1   3       87.70       56.16     33.72 o 
 -21   1   3       84.68       62.70     34.06 o 
 -20   1   3       76.90       52.18     36.86 o 
 -19   1   3        4.41       -5.98     19.31 o 
 -18   1   3       55.39       56.63     18.41 o 
 -17   1   3      551.83      623.37     46.19 o 
 -16   1   3        8.02      -14.44     14.44 o 
 -15   1   3       54.50       34.03     15.47 o 
 -14   1   3      284.80      363.02     40.37 o 
 -13   1   3     1001.63     1025.69     64.47 o 
 -12   1   3     2257.99     2308.81    138.64 o 
 -11   1   3      335.22      342.09     38.39 o 
 -10   1   3     2838.77     2914.77    177.75 o 
  -9   1   3       38.39       44.50     11.43 o 
  -8   1   3      260.95      344.64     28.94 o 
  -7   1   3      126.55      135.41     15.84 o 
  -6   1   3      506.20      519.52     39.23 o 
  -5   1   3       10.20       28.70     10.08 o 
  -4   1   3      290.54      331.41     27.59 o 
  -3   1   3      134.31      132.34     15.06 o 
  -2   1   3       11.60       17.71      7.70 o 
  -1   1   3     3492.41     3270.47    199.54 o 
   0   1   3     3773.04     3681.45    237.63 o 
   1   1   3       24.09       35.91     15.15 o 
   2   1   3       12.45       20.86     10.25 o 
   3   1   3     3857.77     3818.53    247.49 o 
   4   1   3     2634.31     2612.27    159.08 o 
   5   1   3      101.68       99.00     16.86 o 
   6   1   3       82.03       62.35     15.14 o 
   7   1   3       16.79       25.40     18.05 o 
   8   1   3      277.04      327.03     32.36 o 
   9   1   3      281.22      408.03     39.04 o 
  10   1   3     1511.32     1651.54    125.36 o 
  11   1   3      505.06      560.49     51.01 o 
  12   1   3      776.06      846.23     73.35 o 
  13   1   3      847.18      917.73     76.91 o 
  14   1   3      207.22      214.99     29.58 o 
  15   1   3       57.92       41.97     20.13 o 
  16   1   3       38.49        2.20     23.62 o 
  17   1   3      104.26      113.01     26.97 o 
  18   1   3      406.04      395.31     49.75 o 
  19   1   3      374.67      379.99     45.69 o 
  20   1   3        0.65      -24.05     24.05 o 
  21   1   3      471.77      387.32     82.41 o 
  22   1   3       48.46       52.83     45.81 o 
  23   1   3      107.27       25.62     48.68 o 
  24   1   3        1.38      -12.18     28.07 o 
  25   1   3      121.18      142.03     35.44 o 
  26   1   3       15.16       41.16     43.60 o 
  27   1   3      286.06      305.07     51.72 o 
  28   1   3       69.85       54.26     45.56 o 
  29   1   3        1.28        0.04     58.47 o 
 -27   2   3        0.52       23.63     42.06 o 
 -26   2   3        1.91      -50.14     50.66 o 
 -25   2   3       76.40       33.10     74.28 o 
 -24   2   3      126.31      130.17     57.82 o 
 -23   2   3       89.98      105.21     83.69 o 
 -22   2   3      400.31      431.13     62.21 o 
 -21   2   3      660.86      660.64     69.41 o 
 -20   2   3      594.36      766.60     93.38 o 
 -19   2   3        8.29       21.94     26.82 o 
 -18   2   3       44.60       81.68     24.53 o 
 -17   2   3     1111.23     1215.66     88.27 o 
 -16   2   3     1066.39     1118.07     82.68 o 
 -15   2   3      568.35      638.27     52.40 o 
 -14   2   3      312.30      357.49     35.96 o 
 -13   2   3       32.62       45.81     21.58 o 
 -12   2   3      113.12       99.46     27.95 o 
 -11   2   3      141.36      114.21     26.00 o 
 -10   2   3      657.78      609.53     54.11 o 
  -9   2   3     1140.32     1118.41     74.46 o 
  -8   2   3     1603.34     1575.31     98.21 o 
  -7   2   3      540.68      554.75     40.70 o 
  -6   2   3     1412.37     1452.73     94.09 o 
  -5   2   3     2041.66     2012.02    125.62 o 
  -4   2   3     2790.95     2799.56    171.34 o 
  -3   2   3     1472.55     1414.34     87.19 o 
  -2   2   3      102.32      111.69     17.97 o 
  -1   2   3      122.95      113.89     19.30 o 
   0   2   3      485.93      490.40     47.13 o 
   1   2   3        2.31       10.10     11.06 o 
   2   2   3       43.52       46.38     14.37 o 
   3   2   3      200.42      211.58     31.26 o 
   4   2   3      883.71      849.93     57.50 o 
   5   2   3      837.67     1067.46     73.50 o 
   6   2   3     2435.89     2529.30    165.67 o 
   7   2   3     5211.41     5362.17    402.12 o 
   8   2   3     2443.29     2349.83    205.24 o 
   9   2   3     2512.72     2652.66    233.28 o 
  10   2   3      311.46      262.15     38.36 o 
  11   2   3      338.45      304.02     37.32 o 
  12   2   3      275.15      244.76     34.28 o 
  13   2   3      144.24      130.86     28.03 o 
  14   2   3        6.61      -11.55     34.62 o 
  15   2   3       80.74      116.81     33.25 o 
  16   2   3      164.00      172.75     41.18 o 
  17   2   3       11.45       21.99     26.94 o 
  18   2   3      131.01      123.81     31.57 o 
  19   2   3      562.65      466.09     61.71 o 
  20   2   3      181.62      189.19     36.09 o 
  21   2   3      353.32      298.01     44.51 o 
  22   2   3      131.92      133.58     47.58 o 
  23   2   3      277.11      261.83     54.93 o 
  24   2   3      182.40      154.83     72.47 o 
  25   2   3      191.14      191.68     47.30 o 
  26   2   3       29.36      -16.17     33.29 o 
  27   2   3       83.36       69.90     65.17 o 
 -23   3   3       22.01       24.26     47.76 o 
 -22   3   3       58.25       64.77     63.38 o 
 -21   3   3       67.27      127.77    100.11 o 
 -20   3   3        0.09       81.80     44.36 o 
 -19   3   3        8.51       11.13     39.05 o 
 -18   3   3       44.73       81.51     41.07 o 
 -17   3   3      297.97      279.01     54.10 o 
 -16   3   3      375.94      393.31     51.80 o 
 -15   3   3       10.20      -41.71     41.71 o 
 -14   3   3      327.94      406.93     52.00 o 
 -13   3   3     1032.35     1045.32     90.73 o 
 -12   3   3      929.63      893.10     94.44 o 
 -11   3   3     1037.21     1010.29     84.83 o 
 -10   3   3      242.91      286.60     33.67 o 
  -9   3   3      491.48      531.83     45.20 o 
  -8   3   3      774.23      839.71     67.23 o 
  -7   3   3      132.90      142.34     24.15 o 
  -6   3   3        4.80       19.14     24.18 o 
  -5   3   3      352.30      321.52     31.66 o 
  -4   3   3       88.53       75.17     18.20 o 
  -3   3   3      374.30      383.55     35.86 o 
  -2   3   3     1173.45     1085.29     98.91 o 
  -1   3   3      506.67      538.63     44.90 o 
   0   3   3     1435.25     1381.84     88.10 o 
   1   3   3      508.94      517.47     40.39 o 
   2   3   3     1035.38     1054.97     69.57 o 
   3   3   3      971.28      969.60     66.19 o 
   4   3   3      615.73      642.96     46.75 o 
   5   3   3      382.11      387.79     40.14 o 
   6   3   3      233.74      172.61     29.96 o 
   7   3   3       96.75       70.55     30.83 o 
   8   3   3        5.21      -16.30     23.01 o 
   9   3   3      371.14      286.87     53.10 o 
  10   3   3      401.74      315.88     61.37 o 
  11   3   3      619.08      470.07    113.01 o 
  12   3   3      774.95      680.04     86.02 o 
  13   3   3      621.50      574.69     69.76 o 
  14   3   3      172.87      202.09     37.81 o 
  15   3   3      713.98      730.63     76.03 o 
  16   3   3      573.19      390.61     81.91 o 
  17   3   3      319.40      246.17     45.26 o 
  18   3   3       46.21       60.61     42.11 o 
  19   3   3      115.64      112.41     37.55 o 
  20   3   3       16.59       19.84     34.07 o 
  21   3   3        5.50      -35.70     35.70 o 
  22   3   3        1.90       55.17     56.09 o 
  23   3   3        0.33      124.41    103.67 o 
 -16   4   3       11.12      -34.06     91.08 o 
 -15   4   3       48.88      101.62     49.70 o 
 -14   4   3        0.71       -6.09     39.27 o 
 -13   4   3        9.44       29.48     40.08 o 
 -12   4   3       86.14      120.99     59.19 o 
 -11   4   3       55.86       54.83     32.56 o 
 -10   4   3       26.83       57.33     36.24 o 
  -9   4   3      330.35      338.11     75.65 o 
  -8   4   3      343.92      390.79     58.97 o 
  -7   4   3      429.27      466.70     56.35 o 
  -6   4   3      423.34      412.04     40.53 o 
  -5   4   3      284.55      252.48     48.74 o 
  -4   4   3      381.45      444.27     48.36 o 
  -3   4   3      217.81      250.76     37.59 o 
  -2   4   3      213.37      229.64     51.83 o 
  -1   4   3       43.01       26.49     27.05 o 
   0   4   3        4.37      -26.71     34.14 o 
   1   4   3        5.61       19.20     26.00 o 
   2   4   3       43.51       52.07     48.48 o 
   3   4   3        3.85      -18.96     36.21 o 
   4   4   3       76.51       66.83     33.83 o 
   5   4   3      203.23      224.93     62.59 o 
   6   4   3      147.09      112.77     40.12 o 
   7   4   3      155.29      123.91     40.35 o 
   8   4   3      293.51      273.14     47.80 o 
   9   4   3      132.58      119.56     36.28 o 
  10   4   3      280.25      243.94     43.38 o 
  11   4   3      193.26      168.56     88.93 o 
  12   4   3      361.46      246.80     74.16 o 
  13   4   3      358.50      266.47     97.09 o 
  14   4   3       62.99        9.09     35.54 o 
  15   4   3       32.32       46.51     86.62 o 
 -29   0   4      627.57      638.79     92.50 o 
 -28   0   4      761.16      885.22    113.87 o 
 -27   0   4      181.88      376.18     66.73 o 
 -26   0   4      253.32      310.46     59.15 o 
 -25   0   4       79.14      116.06     69.07 o 
 -24   0   4       84.02      130.55     37.24 o 
 -23   0   4       13.67       23.56     57.54 o 
 -22   0   4       25.48       27.55     31.00 o 
 -21   0   4      332.33      398.85     81.55 o 
 -20   0   4     2339.45     2255.96    204.68 o 
 -19   0   4     2184.01     2128.40    170.36 o 
 -18   0   4      854.05      812.83     78.25 o 
 -17   0   4     3499.05     3214.50    247.99 o 
 -16   0   4     7536.07     6987.61    590.85 o 
 -15   0   4     1821.35     1662.86    136.43 o 
 -14   0   4       79.38       10.13     26.41 o 
 -13   0   4     3969.47     3436.12    336.74 o 
 -12   0   4     7791.22     8062.44    767.11 o 
 -11   0   4     1230.11     1331.83    119.47 o 
 -10   0   4      686.73      636.34     64.28 o 
  -9   0   4      628.26      715.61     68.57 o 
  -8   0   4     5783.42     5129.85    407.56 o 
  -7   0   4     3732.78     3618.63    323.93 o 
  -6   0   4     2271.14     2188.92    197.34 o 
  -5   0   4     9420.48     8749.97    768.39 o 
  -4   0   4    19303.05    18234.02   1853.52 o 
  -3   0   4      650.76      297.69     89.60 o 
  -2   0   4     9436.22     3564.11    774.58 o 
  -1   0   4    15346.67    14014.59   1416.48 o 
   0   0   4     3987.35     3630.49    323.32 o 
   1   0   4    19030.61    17833.34   1578.11 o 
   2   0   4     4655.19     4897.48    398.59 o 
   3   0   4     2396.56     2433.43    202.53 o 
   4   0   4     2443.99     2674.99    219.66 o 
   5   0   4      170.88      193.28     23.09 o 
   6   0   4      207.05      219.23     24.90 o 
   7   0   4    12297.43    12337.03   1013.47 o 
   8   0   4     3686.38     3768.49    308.72 o 
   9   0   4     1012.94     1002.60     87.17 o 
  10   0   4     5462.35     5393.43    444.09 o 
  11   0   4     6032.37     5840.55    478.53 o 
  12   0   4    14367.27    14381.38   1179.43 o 
  13   0   4     2984.43     2757.44    233.99 o 
  14   0   4     1794.00     1583.00    138.60 o 
  15   0   4      245.47      283.68     34.39 o 
  16   0   4       29.68       33.14     19.71 o 
  17   0   4      599.54      594.09     60.48 o 
  18   0   4      147.64      142.00     35.27 o 
  19   0   4      826.67      767.07     89.08 o 
  20   0   4      227.28      250.06     42.20 o 
  21   0   4       11.07      -14.23     27.64 o 
  22   0   4     3111.42     2977.07    481.73 o 
  23   0   4      529.10      483.12    153.66 o 
  24   0   4      772.14      741.17    156.56 o 
  25   0   4     2044.38     2031.40    344.22 o 
  26   0   4      284.21      281.94     97.45 o 
  27   0   4       49.98       78.20     77.75 o 
  28   0   4       84.14      192.32     85.29 o 
  29   0   4      603.91      600.24    200.68 o 
 -29   1   4        1.57       10.28     43.26 o 
 -28   1   4       99.87       46.33     61.05 o 
 -27   1   4      394.40      443.74     71.94 o 
 -26   1   4      111.20       83.06     55.36 o 
 -25   1   4      595.83      587.36     55.03 o 
 -24   1   4     1429.71     1552.77    109.51 o 
 -23   1   4     1375.79     1390.33    127.17 o 
 -22   1   4      619.80      575.62     51.72 o 
 -21   1   4      889.94      938.21     77.33 o 
 -20   1   4     1948.93     1919.57    133.97 o 
 -19   1   4      122.20       83.36     23.89 o 
 -18   1   4       37.82       28.86     32.73 o 
 -17   1   4      137.75      165.52     33.88 o 
 -16   1   4       10.31       14.44     16.79 o 
 -15   1   4      151.34      168.04     28.58 o 
 -14   1   4      286.23      325.88     30.68 o 
 -13   1   4     1741.95     1773.75    112.49 o 
 -12   1   4     6956.70     6616.86    397.21 o 
 -11   1   4     2543.61     2411.80    149.69 o 
 -10   1   4      566.40      516.69     41.32 o 
  -9   1   4     9089.20     8049.81    507.58 o 
  -8   1   4    12244.52    11837.28    743.68 o 
  -7   1   4     1470.27     1478.36     98.77 o 
  -6   1   4     3151.70     2931.07    187.49 o 
  -5   1   4     3258.57     3153.36    202.12 o 
  -4   1   4      138.87      162.46     17.75 o 
  -3   1   4      742.87      766.09     72.41 o 
  -2   1   4      683.63      706.81     47.41 o 
  -1   1   4     6532.50     6169.67    392.78 o 
   0   1   4     9230.80     9537.11    599.61 o 
   1   1   4     1091.65     1203.41     79.73 o 
   2   1   4     2319.82     2367.57    152.55 o 
   3   1   4    10498.08     9955.55    628.10 o 
   4   1   4     5981.47     5734.83    347.18 o 
   5   1   4     3844.16     3673.69    222.71 o 
   6   1   4     6375.75     6110.06    466.06 o 
   7   1   4     1129.32     1060.47     85.99 o 
   8   1   4     2248.44     2243.58    168.80 o 
   9   1   4     2485.70     2508.39    184.59 o 
  10   1   4      542.94      458.97     51.44 o 
  11   1   4      678.49      762.63     66.95 o 
  12   1   4      574.94      603.58     56.60 o 
  13   1   4        6.37       -9.39     18.57 o 
  14   1   4      644.21      661.02     61.34 o 
  15   1   4     3620.50     3514.34    263.60 o 
  16   1   4     2920.29     2945.16    226.54 o 
  17   1   4      666.40      657.45     64.15 o 
  18   1   4     2962.12     2933.87    230.58 o 
  19   1   4      908.53     1011.89    111.56 o 
  20   1   4      238.71      222.93     35.30 o 
  21   1   4     1595.17     1542.42    128.95 o 
  22   1   4      500.93      545.44     59.51 o 
  23   1   4      116.92      138.62     32.40 o 
  24   1   4        4.63      -37.07     37.07 o 
  25   1   4      178.80      206.82     84.66 o 
  26   1   4      219.39      307.01     78.81 o 
  27   1   4       43.72       41.00     47.16 o 
  28   1   4      122.11      174.17    158.69 o 
 -27   2   4      165.38      -39.25     97.75 o 
 -26   2   4       15.87       36.59     42.34 o 
 -25   2   4      193.39      156.88     53.52 o 
 -24   2   4      136.13       91.47     46.28 o 
 -23   2   4      112.08       96.78     40.04 o 
 -22   2   4       11.15       28.05     27.65 o 
 -21   2   4       11.05        2.78     25.90 o 
 -20   2   4      391.63      413.57     37.06 o 
 -19   2   4      670.24      737.74    105.31 o 
 -18   2   4      482.58      487.76     44.91 o 
 -17   2   4      756.33      846.86     66.63 o 
 -16   2   4     1590.06     1517.01    175.53 o 
 -15   2   4      303.13      296.15     47.95 o 
 -14   2   4      393.60      441.05     42.83 o 
 -13   2   4     1335.44     1249.12    122.79 o 
 -12   2   4      541.23      542.10     52.37 o 
 -11   2   4        2.10       11.53     37.64 o 
 -10   2   4       24.57       22.91     18.99 o 
  -9   2   4      535.44      574.92     46.81 o 
  -8   2   4     1774.60     1810.09    120.38 o 
  -7   2   4        5.97       22.80     18.38 o 
  -6   2   4      551.87      656.82     50.54 o 
  -5   2   4     7133.90     6837.12    426.13 o 
  -4   2   4     6468.20     6470.09    407.14 o 
  -3   2   4     1493.74     1476.91     90.45 o 
  -2   2   4     1635.55     1634.68     97.34 o 
  -1   2   4     3644.71     3534.93    215.78 o 
   0   2   4      718.24      733.62     48.99 o 
   1   2   4       74.82       75.76     15.41 o 
   2   2   4     1796.89     1719.28    114.94 o 
   3   2   4        1.63       40.81     11.27 o 
   4   2   4      185.17      159.31     19.57 o 
   5   2   4        3.12       17.26     11.65 o 
   6   2   4      166.06      198.46     35.97 o 
   7   2   4      747.38      746.36     78.27 o 
   8   2   4      840.90      817.60     85.89 o 
   9   2   4      322.57      320.10     47.49 o 
  10   2   4     1816.60     1727.67    146.40 o 
  11   2   4     2144.15     2060.31    162.00 o 
  12   2   4      370.73      362.89     43.12 o 
  13   2   4      817.35      880.90     81.05 o 
  14   2   4     1769.25     1863.70    151.13 o 
  15   2   4      116.21      136.67     58.89 o 
  16   2   4       15.35       26.99     25.59 o 
  17   2   4      482.42      516.61     55.06 o 
  18   2   4       15.10       60.31     29.37 o 
  19   2   4     1007.03     1042.15     93.95 o 
  20   2   4      495.36      479.28     55.33 o 
  21   2   4        6.10       14.79     31.57 o 
  22   2   4      295.61      333.44     48.06 o 
  23   2   4      235.47      260.53     44.54 o 
  24   2   4        8.88       77.67     35.56 o 
  25   2   4      245.20      246.94     55.64 o 
  26   2   4      402.93      360.10     54.43 o 
 -23   3   4       28.14      -16.29     97.75 o 
 -22   3   4       12.14       11.34     45.09 o 
 -21   3   4      383.39      327.76     62.19 o 
 -20   3   4       99.16       85.01     46.93 o 
 -19   3   4        0.87       -4.42     39.82 o 
 -18   3   4       19.68        7.68     35.05 o 
 -17   3   4      215.13      162.81     49.16 o 
 -16   3   4        4.29       -8.48     27.16 o 
 -15   3   4      426.15      519.97     47.91 o 
 -14   3   4       24.38       -3.75     29.69 o 
 -13   3   4       25.97       26.08     34.61 o 
 -12   3   4      301.58      341.37     49.95 o 
 -11   3   4        2.90       35.72     21.24 o 
 -10   3   4       40.09       42.57     31.96 o 
  -9   3   4     1045.22     1073.03     96.15 o 
  -8   3   4      897.30      902.12     94.71 o 
  -7   3   4       30.03       29.86     23.51 o 
  -6   3   4      175.75      182.03     35.23 o 
  -5   3   4      765.67      760.28     59.65 o 
  -4   3   4       98.30      141.03     35.44 o 
  -3   3   4        6.62       -4.92     19.06 o 
  -2   3   4      426.74      452.36     41.50 o 
  -1   3   4      394.30      426.40     52.36 o 
   0   3   4      559.26      559.89     44.00 o 
   1   3   4       18.00       29.20     25.61 o 
   2   3   4      304.31      321.64     29.86 o 
   3   3   4      771.94      727.27     61.53 o 
   4   3   4       32.48       52.41     24.24 o 
   5   3   4        7.37       25.16     25.35 o 
   6   3   4      472.94      421.42     49.32 o 
   7   3   4      657.05      626.23     76.28 o 
   8   3   4      125.49       97.15     29.46 o 
   9   3   4       26.75        8.91     24.50 o 
  10   3   4      565.49      474.80     69.05 o 
  11   3   4        0.46      -28.00     44.76 o 
  12   3   4        2.94      -29.72     44.60 o 
  13   3   4       30.03       21.39     31.23 o 
  14   3   4      109.21      154.94     35.39 o 
  15   3   4      513.82      586.35     68.17 o 
  16   3   4      112.34      114.12     35.05 o 
  17   3   4       42.37       77.08     33.90 o 
  18   3   4      226.61      299.98     47.29 o 
  19   3   4       45.64      102.93     41.34 o 
  20   3   4        1.54       38.49     35.54 o 
  21   3   4       84.60       88.94     38.99 o 
  22   3   4       79.44       35.75    116.63 o 
 -15   4   4        1.12      -14.81     93.31 o 
 -14   4   4       10.23       18.92     59.96 o 
 -13   4   4      223.23      144.90     46.34 o 
 -12   4   4       12.93       26.62     36.25 o 
 -11   4   4      148.31      241.53     45.88 o 
 -10   4   4        8.96      -25.08     33.13 o 
  -9   4   4       76.20      125.04     35.12 o 
  -8   4   4        6.09       25.82     23.96 o 
  -7   4   4        4.53       43.98     38.25 o 
  -6   4   4       49.93       88.95     33.78 o 
  -5   4   4       30.49       48.48     24.18 o 
  -4   4   4       93.86       81.40     31.30 o 
  -3   4   4       25.63       50.41     48.29 o 
  -2   4   4       25.17       58.43     30.86 o 
  -1   4   4      190.57      180.70     35.89 o 
   0   4   4      110.13      122.38     44.68 o 
   1   4   4       11.02      -29.72     44.36 o 
   2   4   4      124.85      176.55     52.71 o 
   3   4   4       41.67        3.91     75.25 o 
   4   4   4       36.24      -10.52     35.98 o 
   5   4   4        1.63       25.34    149.79 o 
   6   4   4       19.70      -28.75     28.75 o 
   7   4   4       62.20       95.38     32.15 o 
   8   4   4        8.83      -28.88     28.88 o 
   9   4   4        5.49       14.17     61.69 o 
  10   4   4        6.83       49.39     38.31 o 
  11   4   4      118.20       75.75     35.36 o 
  12   4   4       81.36       53.08     66.50 o 
  13   4   4       51.27       79.22     79.54 o 
  14   4   4      136.09      224.25     92.09 o 
 -28   1   5        0.31       33.76     31.72 o 
 -27   1   5       43.43       34.21     30.61 o 
 -26   1   5      133.62       96.19     40.84 o 
 -25   1   5       75.82       41.00     29.09 o 
 -24   1   5        1.30      -25.44     25.44 o 
 -23   1   5       53.34       33.67     31.90 o 
 -22   1   5      226.21      268.49     35.04 o 
 -21   1   5       40.87      -17.46     24.89 o 
 -20   1   5      167.85      193.12     32.71 o 
 -19   1   5      573.79      609.51     52.75 o 
 -18   1   5       51.25       36.89     48.13 o 
 -17   1   5      276.68      290.10     45.40 o 
 -16   1   5        1.30       19.89     19.79 o 
 -15   1   5        7.98       17.79     19.32 o 
 -14   1   5       80.57       66.58     19.98 o 
 -13   1   5      118.90      115.19     23.13 o 
 -12   1   5      193.70      197.44     44.61 o 
 -11   1   5       20.88       15.90     15.09 o 
 -10   1   5        4.00      -15.20     17.06 o 
  -9   1   5     1090.78     1132.49    132.25 o 
  -8   1   5     1770.48     1771.87    118.27 o 
  -7   1   5     2678.47     2723.05    175.26 o 
  -6   1   5      159.33      172.25     35.20 o 
  -5   1   5      264.77      276.64     25.82 o 
  -4   1   5      739.15      746.82     62.39 o 
  -3   1   5      914.29      962.20     59.82 o 
  -2   1   5       32.00       31.59     11.11 o 
  -1   1   5      227.57      262.84     35.22 o 
   0   1   5      695.75      750.13     51.22 o 
   1   1   5       34.57       30.76     14.66 o 
   2   1   5      499.99      512.45     44.40 o 
   3   1   5        5.83        1.21     10.24 o 
   4   1   5     2551.54     2693.88    157.32 o 
   5   1   5     1759.17     1626.08     98.51 o 
   6   1   5      158.84      150.48     15.83 o 
   7   1   5      561.32      576.05     49.16 o 
   8   1   5       20.37       59.11     24.56 o 
   9   1   5     1132.23     1139.18     92.78 o 
  10   1   5      359.01      412.01     43.46 o 
  11   1   5        9.15        8.29     28.43 o 
  12   1   5       93.44       80.38     23.31 o 
  13   1   5        0.72      -19.65     19.65 o 
  14   1   5      356.16      420.26     46.15 o 
  15   1   5      334.44      405.27     44.53 o 
  16   1   5      759.30      766.80     72.37 o 
  17   1   5        9.44       23.03     25.25 o 
  18   1   5       19.72       30.53     25.35 o 
  19   1   5       76.78       66.50     38.58 o 
  20   1   5       54.70       32.80     27.01 o 
  21   1   5       49.27       73.58     41.84 o 
  22   1   5      196.85      218.86     38.69 o 
  23   1   5      196.92      165.45     40.25 o 
  24   1   5      202.40      165.99     40.56 o 
  25   1   5        0.43       -9.95     43.94 o 
  26   1   5        1.58       32.33     54.66 o 
  27   1   5        0.34       30.12     53.70 o 
 -26   2   5      201.74      244.14     60.68 o 
 -25   2   5      179.40      212.33     96.36 o 
 -24   2   5       21.07      -35.51     49.76 o 
 -23   2   5      168.80      155.71     33.35 o 
 -22   2   5       46.49       50.82     27.05 o 
 -21   2   5        6.56       16.55     25.82 o 
 -20   2   5        4.40        6.44     35.38 o 
 -19   2   5      406.77      515.59    116.93 o 
 -18   2   5       18.74        8.50     24.78 o 
 -17   2   5      234.79      316.32     42.37 o 
 -16   2   5      770.21      815.73     96.20 o 
 -15   2   5      879.67      905.45     82.13 o 
 -14   2   5      568.04      623.80    104.10 o 
 -13   2   5      771.39      797.44     64.76 o 
 -12   2   5      677.81      753.60     66.82 o 
 -11   2   5      802.41      888.66    103.38 o 
 -10   2   5      199.72      220.85     53.84 o 
  -9   2   5       31.43       35.59     22.52 o 
  -8   2   5      144.12      130.66     22.90 o 
  -7   2   5        4.98       29.75     17.75 o 
  -6   2   5       32.29       32.00     23.13 o 
  -5   2   5      402.78      421.70     51.22 o 
  -4   2   5      579.53      604.23     61.97 o 
  -3   2   5     1375.75     1334.86     82.94 o 
  -2   2   5      813.62      761.60     51.96 o 
  -1   2   5     1065.42     1049.07     96.88 o 
   0   2   5     1991.29     2060.50    137.23 o 
   1   2   5      813.08      805.27     67.52 o 
   2   2   5      612.15      641.63     62.71 o 
   3   2   5      932.09      928.70     68.92 o 
   4   2   5      759.89      713.44     58.29 o 
   5   2   5      177.54      164.27     27.20 o 
   6   2   5      176.47      221.60     34.28 o 
   7   2   5        1.90       55.51     29.86 o 
   8   2   5      984.30     1045.94    110.45 o 
   9   2   5      672.75      565.97     81.81 o 
  10   2   5        5.52      -21.66     23.21 o 
  11   2   5      339.73      364.91     48.77 o 
  12   2   5      918.65      861.37     78.60 o 
  13   2   5      685.09      737.66     69.90 o 
  14   2   5      333.19      327.23     43.29 o 
  15   2   5      473.60      468.66    105.09 o 
  16   2   5      442.57      516.10     56.00 o 
  17   2   5      212.78      193.20     35.81 o 
  18   2   5      326.24      292.65     41.97 o 
  19   2   5        4.47       39.11     29.89 o 
  20   2   5       11.08       16.98     30.35 o 
  21   2   5        0.06        3.05     30.60 o 
  22   2   5        0.93      -26.26     37.42 o 
  23   2   5       69.07       96.25     36.37 o 
  24   2   5       68.72       67.12     65.79 o 
  25   2   5      113.51      117.93     44.93 o 
 -22   3   5       80.51      182.17    109.60 o 
 -21   3   5      198.23      229.27     86.49 o 
 -20   3   5      374.54      300.58     60.99 o 
 -19   3   5      455.18      534.97    135.47 o 
 -18   3   5      159.30      140.17     56.60 o 
 -17   3   5      202.32      172.79     45.83 o 
 -16   3   5       68.75       33.72     25.85 o 
 -15   3   5        8.55       37.12     25.50 o 
 -14   3   5        2.62       -3.01     27.06 o 
 -13   3   5       69.32       67.24     24.17 o 
 -12   3   5       22.75       39.84     22.18 o 
 -11   3   5      322.51      342.55     48.46 o 
 -10   3   5      544.38      512.15     83.12 o 
  -9   3   5      327.09      272.16     59.28 o 
  -8   3   5      579.12      693.44    110.06 o 
  -7   3   5      598.04      613.23     89.21 o 
  -6   3   5      630.65      668.18     65.76 o 
  -5   3   5      579.51      637.52     74.34 o 
  -4   3   5      629.96      619.80     69.10 o 
  -3   3   5      945.36     1075.48     81.10 o 
  -2   3   5      143.92      132.08     23.22 o 
  -1   3   5        0.84       13.54     20.09 o 
   0   3   5        2.05      -19.10     19.10 o 
   1   3   5      162.57      158.22     26.45 o 
   2   3   5       57.41       50.68     23.44 o 
   3   3   5      425.16      418.87     45.39 o 
   4   3   5     1405.01     1482.89    127.52 o 
   5   3   5     1014.50      961.17    105.48 o 
   6   3   5      178.13      166.53     54.70 o 
   7   3   5      454.23      450.03     72.56 o 
   8   3   5      611.53      566.11     93.27 o 
   9   3   5      129.34       86.27     30.53 o 
  10   3   5      424.44      369.75     69.16 o 
  11   3   5      346.34      306.02     99.27 o 
  12   3   5       31.80       48.21     36.27 o 
  13   3   5        9.09       66.26     30.90 o 
  14   3   5        1.19       -9.79     76.70 o 
  15   3   5        1.67        6.81     42.25 o 
  16   3   5       97.22       57.15     38.47 o 
  17   3   5      212.06      176.31     76.51 o 
  18   3   5       72.91       84.73     35.95 o 
  19   3   5      329.99      270.00     68.93 o 
  20   3   5      280.87      235.88     48.96 o 
  21   3   5      231.90      238.05     75.86 o 
 -13   4   5      168.03      136.40    146.82 o 
 -12   4   5       51.15       69.26     39.63 o 
 -11   4   5       17.77       71.97     33.54 o 
 -10   4   5       44.84       29.34     26.64 o 
  -9   4   5       51.55       42.60     35.77 o 
  -8   4   5       93.81       67.25     33.81 o 
  -7   4   5        7.73      -27.38     27.38 o 
  -6   4   5        4.25       14.86     24.48 o 
  -5   4   5       48.10      103.50     33.95 o 
  -4   4   5       96.90       43.06     64.71 o 
  -3   4   5       71.81       35.35     38.45 o 
  -2   4   5      237.40      251.35     41.66 o 
  -1   4   5      189.57      193.11     88.93 o 
   0   4   5      702.82      646.69    229.30 o 
   1   4   5     1013.77      844.18    188.01 o 
   2   4   5       61.61       60.46     51.41 o 
   3   4   5       28.60      -31.31     48.10 o 
   4   4   5       50.29       14.79     43.08 o 
   5   4   5        2.65       -8.02     34.63 o 
   6   4   5        2.24      -65.84     68.73 o 
   7   4   5        5.25      -31.55     47.22 o 
   8   4   5       48.15       27.91     42.75 o 
   9   4   5       22.98       31.68     33.61 o 
  10   4   5       37.45        3.77     44.37 o 
  11   4   5       92.20       78.04     53.20 o 
  12   4   5       18.85       50.75     35.85 o 
  13   4   5      102.83      220.67    104.41 o 
 -28   0   6      770.07      980.25    126.56 o 
 -27   0   6      370.15      337.38     67.52 o 
 -26   0   6      323.39      375.25     68.38 o 
 -25   0   6     1648.76     1573.62    194.02 o 
 -24   0   6     1707.73     1899.84    210.83 o 
 -23   0   6       15.97      111.59     79.61 o 
 -22   0   6      200.54      225.26     50.93 o 
 -21   0   6     1610.90     1445.24    201.42 o 
 -20   0   6      898.90      933.54    113.75 o 
 -19   0   6       12.94       37.18     56.86 o 
 -18   0   6       19.49       46.72     38.16 o 
 -17   0   6       57.90       34.27     27.09 o 
 -16   0   6     2977.83     2493.06    212.94 o 
 -15   0   6       26.91        2.44     28.49 o 
 -14   0   6     1250.81     1180.05    109.04 o 
 -13   0   6     9006.80     8121.12    723.94 o 
 -12   0   6     1708.81     1631.66    162.23 o 
 -11   0   6     2664.82     2200.88    180.89 o 
 -10   0   6     5719.85     5168.38    462.58 o 
  -9   0   6     6042.00     5580.36    499.02 o 
  -8   0   6     1262.41     1420.99    135.61 o 
  -7   0   6     2421.47     2483.66    223.88 o 
  -6   0   6     1365.34     1211.67    113.75 o 
  -5   0   6      114.58      115.16     38.37 o 
  -4   0   6     1702.53     1743.45    199.57 o 
  -3   0   6       58.50       32.21     27.58 o 
  -2   0   6       26.64       35.07     21.70 o 
  -1   0   6    15877.59    14668.88   1479.60 o 
   0   0   6     1268.45     1048.23     92.60 o 
   1   0   6      238.71      308.24     34.90 o 
   2   0   6     7040.23     6503.60    533.83 o 
   3   0   6    16802.67    16135.14   1318.46 o 
   4   0   6     5660.93     6318.38    523.36 o 
   5   0   6     4802.63     5159.59    427.24 o 
   6   0   6     6480.72     6902.29    570.47 o 
   7   0   6       37.30       44.19     19.77 o 
   8   0   6       24.70       25.50     17.14 o 
   9   0   6     2632.05     2843.96    238.30 o 
  10   0   6      875.75      987.02     87.65 o 
  11   0   6     1827.54     1736.98    152.34 o 
  12   0   6      108.72      126.65     24.71 o 
  13   0   6     1860.61     2006.71    172.93 o 
  14   0   6     3471.38     3498.37    292.20 o 
  15   0   6     1177.40     1058.42     98.01 o 
  16   0   6      254.51      235.90     38.25 o 
  17   0   6     3421.53     3252.30    324.23 o 
  18   0   6     2352.46     2433.72    236.39 o 
  19   0   6       86.58       49.88     68.14 o 
  20   0   6      432.20      447.18    119.37 o 
  21   0   6      856.56      806.50    251.41 o 
  22   0   6       34.77       53.91     74.19 o 
  23   0   6       14.00       55.62     70.47 o 
  24   0   6       87.26       35.32    121.44 o 
  25   0   6       15.28       56.09     79.21 o 
  26   0   6      715.57      626.22    205.12 o 
  27   0   6      404.52      473.69    164.76 o 
 -27   1   6        7.51      -37.84     61.57 o 
 -26   1   6       25.60      -19.10     35.96 o 
 -25   1   6      150.91      196.54     35.84 o 
 -24   1   6       64.13       61.98     29.67 o 
 -23   1   6       99.32      127.97     30.40 o 
 -22   1   6      173.49      178.97     38.55 o 
 -21   1   6      589.46      630.60     81.25 o 
 -20   1   6     2257.29     2338.59    157.64 o 
 -19   1   6      125.03      214.88     34.00 o 
 -18   1   6      380.00      375.22     40.53 o 
 -17   1   6     4966.05     4557.12    314.50 o 
 -16   1   6     1585.67     1638.52    113.41 o 
 -15   1   6      574.21      614.29     51.79 o 
 -14   1   6     2317.28     2209.13    148.36 o 
 -13   1   6     1132.03     1109.74     79.97 o 
 -12   1   6      233.20      261.21     29.61 o 
 -11   1   6       37.38       76.49     30.52 o 
 -10   1   6       98.68       90.42     19.38 o 
  -9   1   6     1785.07     1612.70    108.68 o 
  -8   1   6     1485.63     1390.62     95.38 o 
  -7   1   6      851.85      809.54    106.25 o 
  -6   1   6     1535.92     1318.02     89.12 o 
  -5   1   6     9577.10     9244.44    579.47 o 
  -4   1   6     3572.58     3106.68    340.50 o 
  -3   1   6      977.36      919.68     60.46 o 
  -2   1   6     3984.32     3844.27    246.25 o 
  -1   1   6     5199.26     5044.76    322.14 o 
   0   1   6      181.49      259.74     24.14 o 
   1   1   6     1820.92     1995.31    130.02 o 
   2   1   6     1412.99     1516.89    101.62 o 
   3   1   6     2587.10     2695.00    172.40 o 
   4   1   6       68.47       78.83     14.30 o 
   5   1   6      481.77      529.85     42.02 o 
   6   1   6     2801.22     2816.29    164.38 o 
   7   1   6     8126.17     7846.47    452.69 o 
   8   1   6     1832.68     1829.15    111.57 o 
   9   1   6     2909.99     2888.12    183.32 o 
  10   1   6     6117.08     6256.18    389.93 o 
  11   1   6      445.45      510.04     49.89 o 
  12   1   6      104.86       77.78     30.47 o 
  13   1   6     2719.19     2730.66    196.23 o 
  14   1   6      536.75      589.82     56.61 o 
  15   1   6        1.48        8.55     23.65 o 
  16   1   6      164.07      164.62     32.96 o 
  17   1   6       20.36       -7.57     24.01 o 
  18   1   6      456.16      463.20     49.88 o 
  19   1   6      379.72      429.99     49.45 o 
  20   1   6       94.09      120.10     31.61 o 
  21   1   6      636.09      629.99     63.44 o 
  22   1   6     1138.40     1138.66    138.21 o 
  23   1   6      338.01      272.82     76.02 o 
  24   1   6      205.86      191.81     42.87 o 
  25   1   6      828.90      720.93    117.79 o 
  26   1   6      134.01      170.66     66.76 o 
 -25   2   6      167.26      157.89     41.71 o 
 -24   2   6      611.01      651.22     62.86 o 
 -23   2   6       99.75       24.58     30.60 o 
 -22   2   6       81.65       60.61     29.57 o 
 -21   2   6      935.79     1022.47     85.54 o 
 -20   2   6       13.68       17.05     30.03 o 
 -19   2   6        5.89       -3.85     60.34 o 
 -18   2   6      438.06      455.35     65.56 o 
 -17   2   6       25.08       14.65     28.59 o 
 -16   2   6      649.56      738.30     61.38 o 
 -15   2   6      114.89      167.29     38.58 o 
 -14   2   6       89.09       88.10     24.35 o 
 -13   2   6     1580.23     1513.19    191.69 o 
 -12   2   6     1453.20     1490.30    129.60 o 
 -11   2   6      256.45      237.54     33.53 o 
 -10   2   6      848.67      863.31     83.45 o 
  -9   2   6     2263.07     2434.49    170.27 o 
  -8   2   6      387.73      379.11     42.77 o 
  -7   2   6        6.39       27.12     20.60 o 
  -6   2   6      372.85      374.73     36.31 o 
  -5   2   6      263.57      271.07     30.32 o 
  -4   2   6        2.88       24.78     18.53 o 
  -3   2   6      189.73      236.46     27.91 o 
  -2   2   6        8.41       18.24     16.69 o 
  -1   2   6     2122.72     2138.50    139.10 o 
   0   2   6     1489.05     1511.71     93.23 o 
   1   2   6      385.94      415.36     40.26 o 
   2   2   6     2137.53     2223.02    147.65 o 
   3   2   6     2822.08     2839.76    187.53 o 
   4   2   6      176.41      200.35     30.95 o 
   5   2   6     1706.70     1605.42    177.36 o 
   6   2   6     2207.87     1969.67    260.52 o 
   7   2   6       80.28       65.72     30.72 o 
   8   2   6       42.46       15.25     27.32 o 
   9   2   6      614.79      593.09    123.36 o 
  10   2   6       21.95       46.40     35.97 o 
  11   2   6      938.46      869.70    130.59 o 
  12   2   6       22.34        8.82     25.80 o 
  13   2   6       22.27       43.33     34.00 o 
  14   2   6     1434.98     1441.42    123.24 o 
  15   2   6      201.62      200.37     37.25 o 
  16   2   6      221.17      219.83     38.54 o 
  17   2   6      556.72      699.35     70.12 o 
  18   2   6      404.66      423.59     53.68 o 
  19   2   6      413.31      341.15     47.18 o 
  20   2   6      138.00      191.63     38.99 o 
  21   2   6      249.51      269.19     50.94 o 
  22   2   6        1.63       28.40     34.33 o 
  23   2   6       59.29      114.92     49.68 o 
  24   2   6        0.33       20.82     36.71 o 
 -21   3   6        4.81      -17.77     95.53 o 
 -20   3   6      299.86      276.38     55.78 o 
 -19   3   6      100.82       89.01     55.08 o 
 -18   3   6      101.00       99.14     35.34 o 
 -17   3   6      182.68      185.39     75.78 o 
 -16   3   6       89.91       63.28     38.47 o 
 -15   3   6       15.59        9.85     26.77 o 
 -14   3   6       74.27       83.47     36.56 o 
 -13   3   6       96.51       80.98     36.37 o 
 -12   3   6        0.41      -12.01     29.23 o 
 -11   3   6        2.74      -18.56     22.35 o 
 -10   3   6       87.21      107.60     27.27 o 
  -9   3   6       36.49       39.32     26.26 o 
  -8   3   6      162.91      199.84     45.30 o 
  -7   3   6        1.97        6.55     29.22 o 
  -6   3   6       30.97       33.51     21.33 o 
  -5   3   6      744.46      845.79     76.04 o 
  -4   3   6       96.51      139.78     25.07 o 
  -3   3   6       11.32       10.04     18.65 o 
  -2   3   6      495.92      517.74     65.96 o 
  -1   3   6      284.63      274.50     41.71 o 
   0   3   6      133.75      125.95     31.45 o 
   1   3   6      302.87      314.42     42.43 o 
   2   3   6      391.49      310.51     78.20 o 
   3   3   6      123.64      190.16     59.55 o 
   4   3   6      957.70      896.38     81.13 o 
   5   3   6        3.11        1.13     45.87 o 
   6   3   6       31.82       67.31     64.64 o 
   7   3   6      178.49      178.07     52.10 o 
   8   3   6       10.89      -32.30     33.50 o 
   9   3   6       42.75       90.03     72.24 o 
  10   3   6      385.84      320.80     79.25 o 
  11   3   6       19.19       18.17     28.29 o 
  12   3   6       49.40       20.28     29.14 o 
  13   3   6      308.53      251.55     80.20 o 
  14   3   6       44.69       37.99     31.54 o 
  15   3   6       13.99       43.93     47.61 o 
  16   3   6        9.45       31.75     33.05 o 
  17   3   6       32.02      -32.37     34.64 o 
  18   3   6       76.37      -12.04     42.06 o 
  19   3   6       28.43      190.72     78.67 o 
  20   3   6        2.27       39.25     94.79 o 
 -11   4   6        0.19       -0.52     67.10 o 
 -10   4   6        0.37       51.01     28.34 o 
  -9   4   6       50.37       55.96     30.03 o 
  -8   4   6        3.62      -16.19     25.49 o 
  -7   4   6        1.50       33.65     32.62 o 
  -6   4   6      125.20       80.08     36.55 o 
  -5   4   6        0.18       -3.17     33.25 o 
  -4   4   6        0.70       22.75     34.45 o 
  -3   4   6       25.39       16.30     34.54 o 
  -2   4   6       54.20       -0.09     35.04 o 
  -1   4   6       42.60       84.68     39.25 o 
   0   4   6      116.73      140.26     76.53 o 
   1   4   6       22.00      -50.20     68.09 o 
   2   4   6        1.82       -0.20     33.88 o 
   3   4   6        6.75      -12.75     46.49 o 
   4   4   6        4.78       55.41     65.13 o 
   5   4   6        0.10      -49.87     54.69 o 
   6   4   6      101.85       81.48     77.70 o 
   7   4   6        0.16      -96.30     96.30 o 
   8   4   6       17.07      -53.76     53.76 o 
   9   4   6       46.74        5.30     72.15 o 
  10   4   6        0.01       44.03     38.05 o 
  11   4   6        3.77      204.38    105.15 o 
 -26   1   7      104.80      150.32     89.14 o 
 -25   1   7        3.62      124.16     32.14 o 
 -24   1   7        0.33      -19.21     48.63 o 
 -23   1   7        7.70       19.39     26.61 o 
 -22   1   7       36.85        3.39     26.20 o 
 -21   1   7      258.34      196.05     39.46 o 
 -20   1   7       33.85       -7.85     30.95 o 
 -19   1   7      101.27      129.25     32.68 o 
 -18   1   7       47.66       61.14     24.20 o 
 -17   1   7      105.91      134.57     26.77 o 
 -16   1   7     1137.84     1100.38    109.94 o 
 -15   1   7       37.64       57.43     39.24 o 
 -14   1   7       42.57        4.77     20.37 o 
 -13   1   7      122.74      126.35     24.59 o 
 -12   1   7      791.43      825.59     74.60 o 
 -11   1   7      776.55      749.59     64.52 o 
 -10   1   7      133.12      142.40     26.00 o 
  -9   1   7       21.81        0.24     18.40 o 
  -8   1   7       18.92       37.90     17.97 o 
  -7   1   7      318.01      329.80     45.30 o 
  -6   1   7      486.52      500.92     39.18 o 
  -5   1   7       49.62       33.99     15.18 o 
  -4   1   7      860.29      954.14     80.20 o 
  -3   1   7      717.16      721.37     58.63 o 
  -2   1   7      278.10      295.55     32.78 o 
  -1   1   7      309.37      354.08     47.70 o 
   0   1   7      108.22       99.89     16.81 o 
   1   1   7      252.79      281.53     48.81 o 
   2   1   7        6.11       16.79     14.02 o 
   3   1   7       11.10        4.81     14.80 o 
   4   1   7      482.24      560.04     41.89 o 
   5   1   7      338.46      384.08     31.51 o 
   6   1   7       62.61       67.28     21.47 o 
   7   1   7      167.68      165.67     20.16 o 
   8   1   7      234.28      260.27     26.26 o 
   9   1   7        6.34       17.20     20.40 o 
  10   1   7        5.59       13.87     22.55 o 
  11   1   7     1069.25     1104.23     91.46 o 
  12   1   7     1793.06     1672.26    132.34 o 
  13   1   7       92.02       88.85     27.16 o 
  14   1   7        2.23        7.83     28.92 o 
  15   1   7      163.71      177.31     32.56 o 
  16   1   7        6.22       18.56     29.48 o 
  17   1   7        1.54       26.14     26.07 o 
  18   1   7        0.42      -26.16     26.16 o 
  19   1   7       17.30        3.74     26.04 o 
  20   1   7        4.55       -4.03     30.68 o 
  21   1   7       58.50       43.56     41.09 o 
  22   1   7        1.64      -23.11     33.46 o 
  23   1   7       21.55       79.68     59.57 o 
  24   1   7       27.44       10.25     58.14 o 
  25   1   7       19.67       52.34     60.37 o 
 -24   2   7       50.67      -93.31     93.31 o 
 -23   2   7      266.92      209.96     51.67 o 
 -22   2   7      410.83      449.52     78.00 o 
 -21   2   7       48.73       46.05     41.06 o 
 -20   2   7      479.33      522.43     88.31 o 
 -19   2   7       35.74       28.90     26.34 o 
 -18   2   7      100.18      128.63     30.31 o 
 -17   2   7        5.73       18.54     24.37 o 
 -16   2   7      397.71      441.94     58.29 o 
 -15   2   7      181.63      175.94     58.29 o 
 -14   2   7       22.33       45.54     23.04 o 
 -13   2   7      338.91      285.79     51.44 o 
 -12   2   7      605.24      633.43    106.69 o 
 -11   2   7      378.71      351.76     49.23 o 
 -10   2   7     1038.34     1070.48    100.19 o 
  -9   2   7      376.52      392.79     50.12 o 
  -8   2   7     1519.08     1639.22    143.85 o 
  -7   2   7      782.92      806.28     93.00 o 
  -6   2   7       33.67       14.19     29.92 o 
  -5   2   7      513.07      532.62     80.36 o 
  -4   2   7      537.40      563.51     59.44 o 
  -3   2   7        7.72       19.40     21.02 o 
  -2   2   7       18.91       46.56     22.24 o 
  -1   2   7       11.71       11.71     17.17 o 
   0   2   7      516.86      550.18     55.35 o 
   1   2   7       46.41       54.79     21.03 o 
   2   2   7      640.32      704.74     58.55 o 
   3   2   7      409.12      429.99     49.62 o 
   4   2   7      371.93      423.02     91.25 o 
   5   2   7      578.83      598.27     89.89 o 
   6   2   7       15.21       24.55     23.76 o 
   7   2   7     1534.54     1438.49    209.16 o 
   8   2   7     3447.08     3139.08    251.89 o 
   9   2   7      572.89      480.88     86.76 o 
  10   2   7        1.82       22.96     26.27 o 
  11   2   7       34.82       25.57     33.34 o 
  12   2   7      126.54      109.00     32.58 o 
  13   2   7       27.73       43.69     36.37 o 
  14   2   7       12.90       29.74     31.24 o 
  15   2   7      155.14      142.15     36.37 o 
  16   2   7      281.71      257.40     55.90 o 
  17   2   7       72.96       78.13     34.04 o 
  18   2   7       63.35       99.27     39.41 o 
  19   2   7      351.05      345.31     53.46 o 
  20   2   7      124.23      101.48     59.39 o 
  21   2   7       49.70       86.34     37.05 o 
  22   2   7       88.17      102.83     38.96 o 
  23   2   7       61.45       74.94     79.52 o 
 -19   3   7       23.29       34.72     76.33 o 
 -18   3   7      192.35      216.76     63.41 o 
 -17   3   7      178.59      187.90     43.80 o 
 -16   3   7      418.89      435.62     69.52 o 
 -15   3   7      426.01      514.30     73.41 o 
 -14   3   7      198.09      172.46     32.99 o 
 -13   3   7      106.31      116.28     47.25 o 
 -12   3   7      470.12      480.28     54.59 o 
 -11   3   7      244.42      236.99     34.05 o 
 -10   3   7       15.55      -11.28     24.60 o 
  -9   3   7        8.26        1.54     22.94 o 
  -8   3   7        5.47       -5.48     22.15 o 
  -7   3   7      102.15      116.15     47.73 o 
  -6   3   7      261.71      280.85     39.63 o 
  -5   3   7      172.40      180.36     38.31 o 
  -4   3   7      823.50      905.77     93.96 o 
  -3   3   7      106.66      125.87     31.07 o 
  -2   3   7      274.77      347.81     36.11 o 
  -1   3   7      790.85      850.22    142.41 o 
   0   3   7      656.02      598.61     80.47 o 
   1   3   7      381.96      353.50     91.60 o 
   2   3   7        8.19      -29.22     29.22 o 
   3   3   7      299.79      281.12     99.19 o 
   4   3   7      368.81      251.87     49.25 o 
   5   3   7       24.81       27.72     48.85 o 
   6   3   7      104.61       86.91     48.28 o 
   7   3   7       73.30       39.49     37.86 o 
   8   3   7      362.87      371.45     81.25 o 
   9   3   7      335.06      332.66     78.19 o 
  10   3   7       23.96       45.71     31.71 o 
  11   3   7      475.54      445.31    120.77 o 
  12   3   7      564.86      429.88     99.35 o 
  13   3   7      273.21      270.64     45.75 o 
  14   3   7       83.24       58.38     36.31 o 
  15   3   7       50.37       -1.06     61.76 o 
  16   3   7       73.47       35.58     35.21 o 
  17   3   7       10.29      -12.49     34.91 o 
  18   3   7       51.39       87.73     60.90 o 
  -8   4   7      280.46      482.10    175.13 o 
  -7   4   7      103.69      161.34     75.67 o 
  -6   4   7       68.10        7.80     39.58 o 
  -5   4   7      107.59       59.18     64.77 o 
  -4   4   7       21.95       67.73     38.53 o 
  -3   4   7       25.78       60.11     55.58 o 
  -2   4   7       14.04       21.36     71.22 o 
  -1   4   7        1.46       22.65     36.13 o 
   0   4   7       39.60       32.55     47.35 o 
   1   4   7        2.33       -0.36     42.65 o 
   2   4   7       71.56       58.40     37.16 o 
   3   4   7      235.56      192.27     79.84 o 
   4   4   7      464.89      363.03     98.28 o 
   5   4   7      243.35      200.06    100.47 o 
   6   4   7      104.75      105.98     42.62 o 
   7   4   7      112.30       89.29     84.09 o 
 -25   0   8        6.95       12.02     44.26 o 
 -24   0   8      391.33      294.21     63.72 o 
 -23   0   8      357.06      429.18     71.46 o 
 -22   0   8      337.10      260.46     56.43 o 
 -21   0   8     1457.63     1445.41    165.75 o 
 -20   0   8      930.76      953.04    117.57 o 
 -19   0   8      679.95      653.66    122.93 o 
 -18   0   8      381.69      399.59     63.05 o 
 -17   0   8     3268.51     2923.21    307.11 o 
 -16   0   8      373.53      329.55    102.56 o 
 -15   0   8       17.06       26.78     60.72 o 
 -14   0   8     2472.14     2412.24    255.12 o 
 -13   0   8      673.61      717.19     98.55 o 
 -12   0   8      312.24      243.44     84.12 o 
 -11   0   8     2233.35     2158.78    203.79 o 
 -10   0   8       74.53      104.10     29.66 o 
  -9   0   8     6159.25     5498.28    493.02 o 
  -8   0   8     5118.80     4726.33    420.94 o 
  -7   0   8     1949.34     1830.35    170.96 o 
  -6   0   8     5366.43     4707.08    422.41 o 
  -5   0   8     3876.97     3506.75    316.78 o 
  -4   0   8     1783.34     1626.09    179.97 o 
  -3   0   8     2001.35     1695.70    329.53 o 
  -2   0   8     3178.90     3057.94    300.13 o 
  -1   0   8       25.47       29.75     20.32 o 
   0   0   8       10.72       40.04     31.00 o 
   1   0   8      339.03      321.34     40.71 o 
   2   0   8       68.40      117.45     36.34 o 
   3   0   8     2078.97     2122.73    180.04 o 
   4   0   8      174.37      241.17     35.04 o 
   5   0   8      241.90      258.11     40.84 o 
   6   0   8     3924.92     3900.75    329.07 o 
   7   0   8     1290.85     1424.46    128.37 o 
   8   0   8     1942.77     2022.77    176.96 o 
   9   0   8     2649.53     2852.16    245.98 o 
  10   0   8     2591.41     2531.04    219.36 o 
  11   0   8      382.43      465.50     52.61 o 
  12   0   8     1162.94     1247.53    115.88 o 
  13   0   8     5428.20     5565.63    539.14 o 
  14   0   8        6.30       15.61     35.42 o 
  15   0   8     2671.58     2696.98    269.91 o 
  16   0   8      339.10      350.19    105.31 o 
  17   0   8       66.56       17.39     68.73 o 
  18   0   8      783.61      833.42    172.45 o 
  19   0   8       13.34      -68.87     68.87 o 
  20   0   8      180.15      107.85     82.07 o 
  21   0   8     1234.61     1330.18    242.37 o 
  22   0   8      181.20      260.78    105.41 o 
  23   0   8      130.23      -38.62    124.78 o 
  24   0   8      312.23      406.42    142.55 o 
  25   0   8      358.85      -53.32    165.88 o 
 -25   1   8      869.58      973.79    105.77 o 
 -24   1   8      264.91      294.70     44.14 o 
 -23   1   8      123.29      105.16     56.65 o 
 -22   1   8      300.84      379.15     64.24 o 
 -21   1   8      384.95      369.22     43.35 o 
 -20   1   8       13.36       48.23     27.19 o 
 -19   1   8      152.44      190.32     34.51 o 
 -18   1   8       20.15      -17.41     23.78 o 
 -17   1   8      745.76      807.29    110.92 o 
 -16   1   8     1143.82     1110.46    122.81 o 
 -15   1   8       15.62      -16.67     22.26 o 
 -14   1   8       81.26      121.26     25.72 o 
 -13   1   8     4944.53     4663.91    318.80 o 
 -12   1   8     1607.34     1460.51    121.40 o 
 -11   1   8     1012.55      987.06     93.50 o 
 -10   1   8     4106.61     4003.99    272.95 o 
  -9   1   8      240.38      217.81     42.11 o 
  -8   1   8      153.55      161.97     29.83 o 
  -7   1   8     1722.98     1667.39    120.01 o 
  -6   1   8      540.28      519.15     44.28 o 
  -5   1   8     1517.37     1425.63     96.73 o 
  -4   1   8      793.16      833.26     91.84 o 
  -3   1   8       90.68      132.01     19.59 o 
  -2   1   8     1653.86     1554.99    109.92 o 
  -1   1   8     3549.98     3702.40    250.46 o 
   0   1   8     1285.72     1277.33     95.06 o 
   1   1   8     1160.09     1281.23     87.47 o 
   2   1   8     5014.79     5363.88    344.18 o 
   3   1   8      509.27      541.93     42.35 o 
   4   1   8      497.60      512.84     44.59 o 
   5   1   8     1739.70     1738.63    111.05 o 
   6   1   8      503.09      587.31     44.21 o 
   7   1   8        1.48        2.11     17.42 o 
   8   1   8      118.67      163.70     23.81 o 
   9   1   8      982.75     1083.74     91.84 o 
  10   1   8      372.02      472.31     52.03 o 
  11   1   8     2400.33     2476.08    186.68 o 
  12   1   8      916.74      882.47     77.61 o 
  13   1   8     1090.09     1138.13     94.39 o 
  14   1   8     1619.23     1672.49    132.04 o 
  15   1   8       98.32      103.77     28.86 o 
  16   1   8      534.01      522.67     53.77 o 
  17   1   8     2505.53     2519.55    195.94 o 
  18   1   8      112.95      131.11     36.80 o 
  19   1   8       76.53      103.00     35.61 o 
  20   1   8      153.07      145.82     39.90 o 
  21   1   8       89.42      105.71     36.75 o 
  22   1   8       42.97       21.89     62.10 o 
  23   1   8        2.14        2.19     80.38 o 
  24   1   8        1.96       18.84     59.67 o 
 -22   2   8        6.50       -8.94     31.21 o 
 -21   2   8      487.46      597.63     95.32 o 
 -20   2   8      495.16      522.90     75.16 o 
 -19   2   8        5.43       -1.63     27.65 o 
 -18   2   8      196.14      166.47     53.02 o 
 -17   2   8      911.97      821.65    120.11 o 
 -16   2   8      187.15      238.45     71.31 o 
 -15   2   8      183.27       88.04     45.59 o 
 -14   2   8      377.82      392.59     71.88 o 
 -13   2   8       25.33        6.99     24.00 o 
 -12   2   8      187.63      300.19     64.45 o 
 -11   2   8        6.62      -17.09     21.29 o 
 -10   2   8       13.13       69.42     26.11 o 
  -9   2   8     1713.55     1829.38    131.74 o 
  -8   2   8      120.64      121.58     34.72 o 
  -7   2   8      225.40      284.80     45.01 o 
  -6   2   8     1715.98     1637.39    314.10 o 
  -5   2   8      574.55      621.73     68.55 o 
  -4   2   8      260.15      278.94     33.37 o 
  -3   2   8     1034.49      991.48    153.21 o 
  -2   2   8     1515.57     1497.31    164.25 o 
  -1   2   8       41.11       58.18     29.86 o 
   0   2   8       23.62       78.71     23.94 o 
   1   2   8      525.82      577.17     58.80 o 
   2   2   8       69.60       98.72     28.78 o 
   3   2   8      402.96      554.44     59.15 o 
   4   2   8      129.78      111.21     43.38 o 
   5   2   8        5.13      -12.55     24.76 o 
   6   2   8      850.55     1044.38    169.97 o 
   7   2   8     1303.55     1280.25    208.15 o 
   8   2   8      348.72      287.58     63.38 o 
   9   2   8      895.97      908.48    138.61 o 
  10   2   8      771.80      739.16     73.30 o 
  11   2   8       12.27       26.56     27.83 o 
  12   2   8       65.86      102.18     32.03 o 
  13   2   8      492.94      473.09     82.34 o 
  14   2   8       14.26       30.31     29.84 o 
  15   2   8       35.45       42.68     31.82 o 
  16   2   8       81.38       38.48     33.33 o 
  17   2   8       85.92      152.39     37.65 o 
  18   2   8      202.58      190.76     42.93 o 
  19   2   8       10.74       64.93     38.15 o 
  20   2   8       81.20       20.54     45.59 o 
  21   2   8      586.32      683.30     77.18 o 
 -17   3   8       47.91       -0.47     51.35 o 
 -16   3   8       61.29       26.84     38.25 o 
 -15   3   8        5.47        5.87     28.09 o 
 -14   3   8      210.65      169.09     59.50 o 
 -13   3   8      266.70      214.03     46.86 o 
 -12   3   8       10.25       56.07     28.55 o 
 -11   3   8        1.72      -19.61     25.34 o 
 -10   3   8      217.17      180.96     55.62 o 
  -9   3   8      229.20      194.64     53.43 o 
  -8   3   8       21.51      -30.57     40.79 o 
  -7   3   8       91.79       79.22     39.69 o 
  -6   3   8      126.17      160.06     25.80 o 
  -5   3   8      127.20      137.77     38.91 o 
  -4   3   8        3.86       -6.76     23.72 o 
  -3   3   8       31.13      -23.10     32.08 o 
  -2   3   8      291.98      244.47     64.88 o 
  -1   3   8       29.88      105.59     49.81 o 
   0   3   8        1.87       45.54     32.71 o 
   1   3   8      140.38       78.59     37.20 o 
   2   3   8      101.23      108.52     37.61 o 
   3   3   8      258.38      191.90     70.12 o 
   4   3   8      172.16      136.73     42.86 o 
   5   3   8      311.74      292.78    107.07 o 
   6   3   8       90.81      132.87     68.62 o 
   7   3   8      140.00      114.26     55.15 o 
   8   3   8        3.14      -31.57     31.57 o 
   9   3   8        3.36      -30.06     30.06 o 
  10   3   8      202.68      191.98     56.49 o 
  11   3   8        7.19       24.33     36.87 o 
  12   3   8      109.03       33.32     56.63 o 
  13   3   8       59.50       78.34     35.99 o 
  14   3   8      188.57      139.44     40.71 o 
  15   3   8        6.48      -27.91     46.52 o 
  16   3   8        7.32       20.10     37.26 o 
 -23   1   9       66.56       66.53     33.53 o 
 -22   1   9       77.39      109.88     51.39 o 
 -21   1   9       58.68       36.15     42.26 o 
 -20   1   9       40.36       -3.26     44.02 o 
 -19   1   9       12.79      -10.02     26.36 o 
 -18   1   9       38.17       21.17     29.20 o 
 -17   1   9       55.83       26.20     49.34 o 
 -16   1   9        6.69       10.45     24.30 o 
 -15   1   9      222.05      239.71     60.33 o 
 -14   1   9      344.16      335.55     43.31 o 
 -13   1   9      256.73      307.60     36.42 o 
 -12   1   9       98.58       74.35     33.78 o 
 -11   1   9       31.47       43.43     25.24 o 
 -10   1   9       44.88       52.27     32.51 o 
  -9   1   9        5.77       32.08     21.08 o 
  -8   1   9      801.27      729.85     71.09 o 
  -7   1   9     1286.36     1228.34    108.46 o 
  -6   1   9      218.18      205.81     49.90 o 
  -5   1   9        0.52      -19.67     19.67 o 
  -4   1   9       22.79       19.14     19.54 o 
  -3   1   9       64.50       60.35     21.19 o 
  -2   1   9       29.06       14.58     18.72 o 
  -1   1   9       85.01      115.41     28.76 o 
   0   1   9      305.66      276.67     48.04 o 
   1   1   9       71.25       71.24     20.54 o 
   2   1   9      137.45      156.87     39.08 o 
   3   1   9      564.03      650.63     53.55 o 
   4   1   9        4.82       20.55     20.26 o 
   5   1   9      295.44      362.67     52.92 o 
   6   1   9       55.97       57.72     21.69 o 
   7   1   9       42.23       47.43     21.16 o 
   8   1   9      247.25      188.93     36.70 o 
   9   1   9      284.68      285.36     40.65 o 
  10   1   9       33.83       50.40     28.23 o 
  11   1   9      166.24      167.26     34.57 o 
  12   1   9       48.38       32.78     28.94 o 
  13   1   9        8.10       26.69     38.47 o 
  14   1   9       88.49      112.10     31.53 o 
  15   1   9      181.04      172.52     35.13 o 
  16   1   9      523.22      587.13     61.48 o 
  17   1   9      512.96      393.57     98.97 o 
  18   1   9       28.06      -10.01     31.78 o 
  19   1   9       67.96       90.69     48.99 o 
  20   1   9        3.51       76.34     65.20 o 
  21   1   9        6.75      -64.50     71.95 o 
  22   1   9       16.86       84.57     68.06 o 
 -21   2   9       51.87      -65.91    100.71 o 
 -20   2   9       36.33       48.57     58.50 o 
 -19   2   9      310.58      303.81     47.86 o 
 -18   2   9      596.80      611.16    118.76 o 
 -17   2   9      241.45      253.57     38.84 o 
 -16   2   9       61.13       71.33     29.30 o 
 -15   2   9       23.17       59.67     27.64 o 
 -14   2   9       23.57        4.10     26.99 o 
 -13   2   9      198.81      157.74     30.25 o 
 -12   2   9       56.47       22.10     35.86 o 
 -11   2   9      256.37      256.26     66.23 o 
 -10   2   9       36.51       35.57     25.21 o 
  -9   2   9       86.95       58.97     26.24 o 
  -8   2   9       11.27       20.74     25.17 o 
  -7   2   9      413.17      417.30     70.72 o 
  -6   2   9       74.01      108.27     37.92 o 
  -5   2   9      136.35      201.88     46.69 o 
  -4   2   9     1435.94     1621.50    118.07 o 
  -3   2   9     1274.99     1446.64    107.38 o 
  -2   2   9      287.17      348.26     46.61 o 
  -1   2   9      503.94      523.40     52.08 o 
   0   2   9       37.97       33.32     43.49 o 
   1   2   9       77.48       30.50     26.15 o 
   2   2   9       92.98        0.98     48.42 o 
   3   2   9       46.18       61.81     54.91 o 
   4   2   9       16.59       74.03     30.01 o 
   5   2   9      273.33      240.60     66.02 o 
   6   2   9      181.01      195.75     63.53 o 
   7   2   9        5.38        8.04     34.81 o 
   8   2   9        9.41      -27.81     27.81 o 
   9   2   9      121.58      132.71     41.43 o 
  10   2   9      221.72      197.12     65.99 o 
  11   2   9      469.50      330.68     90.52 o 
  12   2   9      553.64      490.89     90.52 o 
  13   2   9      184.98      120.45     43.05 o 
  14   2   9      204.21      160.78     48.79 o 
  15   2   9       15.89       38.52     36.76 o 
  16   2   9       28.83       71.98     36.03 o 
  17   2   9        9.13       11.40     44.64 o 
  18   2   9        0.26      -24.19     43.38 o 
  19   2   9       36.02       59.36     38.54 o 
 -15   3   9       11.16       53.32    107.37 o 
 -14   3   9      181.38      139.05     62.34 o 
 -13   3   9      149.90      143.01     32.25 o 
 -12   3   9      112.32       57.76     35.77 o 
 -11   3   9      148.61      122.28     39.08 o 
 -10   3   9      123.54       91.15     30.93 o 
  -9   3   9      270.87      252.60     62.33 o 
  -8   3   9      345.71      424.15     89.83 o 
  -7   3   9      500.25      477.49     92.43 o 
  -6   3   9        4.04      -19.08     26.47 o 
  -5   3   9      115.23      137.18     31.05 o 
  -4   3   9       30.23        6.85     35.34 o 
  -3   3   9       94.96      136.63     41.55 o 
  -2   3   9       14.02        8.78     45.43 o 
  -1   3   9       68.79       29.66     46.49 o 
   0   3   9      176.48      126.61     76.42 o 
   1   3   9      470.82      456.50    132.96 o 
   2   3   9      270.43      160.20    104.93 o 
   3   3   9      143.99      202.95    136.38 o 
   4   3   9      165.91      123.39    102.29 o 
   5   3   9      215.36      179.48     82.94 o 
   6   3   9      224.03      236.49     53.20 o 
   7   3   9       66.44       10.51     65.95 o 
   8   3   9      103.82       67.97     43.82 o 
   9   3   9       19.47        4.10     43.40 o 
  10   3   9        8.82       13.33     62.21 o 
  11   3   9        0.53       13.92     33.46 o 
  12   3   9        0.67      -14.91     34.70 o 
  13   3   9        9.87       56.55     38.57 o 
 -22   0  10      180.63       86.19     47.75 o 
 -21   0  10        4.11      -35.35     44.80 o 
 -20   0  10       42.75       61.06     42.26 o 
 -19   0  10        2.54      -30.30     36.84 o 
 -18   0  10      292.78      354.26     89.97 o 
 -17   0  10     1144.36     1205.64    142.06 o 
 -16   0  10      820.48      823.63    103.26 o 
 -15   0  10      221.39      352.75     59.73 o 
 -14   0  10     1653.80     1749.30    192.61 o 
 -13   0  10     2958.81     2882.85    302.62 o 
 -12   0  10      369.44      378.30     61.00 o 
 -11   0  10       16.30       35.93     33.24 o 
 -10   0  10       99.12      125.47     38.13 o 
  -9   0  10      127.50      107.82     43.04 o 
  -8   0  10      879.77      773.60    168.03 o 
  -7   0  10     1536.86     1418.49    153.37 o 
  -6   0  10       58.74       35.96     29.56 o 
  -5   0  10     1256.55     1136.58    179.03 o 
  -4   0  10      701.95      627.64    166.74 o 
  -3   0  10      583.48      742.66    158.47 o 
  -2   0  10     2863.02     2828.54    295.43 o 
  -1   0  10     1894.43     1775.49    171.14 o 
   0   0  10     1007.45     1085.69    110.96 o 
   1   0  10     2926.14     2884.06    300.61 o 
   2   0  10     1847.52     1762.61    198.97 o 
   3   0  10       27.55       40.51     33.45 o 
   4   0  10      346.11      364.08     50.30 o 
   5   0  10     1829.29     1861.15    180.19 o 
   6   0  10      692.96      837.70     84.64 o 
   7   0  10       27.06       19.26     30.11 o 
   8   0  10       38.95       27.74     29.56 o 
   9   0  10      779.08      892.06     88.30 o 
  10   0  10      283.55      260.88     64.01 o 
  11   0  10      856.75      886.16     99.32 o 
  12   0  10       63.80      133.75     83.69 o 
  13   0  10      129.50      288.06    102.54 o 
  14   0  10      818.86      839.16    176.99 o 
  15   0  10     1245.41     1006.96    202.71 o 
  16   0  10     1628.76     1444.10    263.72 o 
  17   0  10      702.63      636.99    156.76 o 
  18   0  10        1.93      -43.76    100.34 o 
  19   0  10       16.01      117.23     96.74 o 
  20   0  10       20.71       73.04     93.60 o 
  21   0  10      133.78      260.60    116.58 o 
 -21   1  10      746.06      773.80     72.69 o 
 -20   1  10      286.01      313.16     59.77 o 
 -19   1  10      260.39      202.82     38.20 o 
 -18   1  10      637.24      603.38     61.46 o 
 -17   1  10      318.87      327.17     43.64 o 
 -16   1  10      113.82      103.76     32.28 o 
 -15   1  10       11.03       16.49     39.80 o 
 -14   1  10        1.09       49.74     42.46 o 
 -13   1  10      216.62      228.52     57.46 o 
 -12   1  10       84.36      107.83     55.14 o 
 -11   1  10       68.60       26.65     23.60 o 
 -10   1  10     1195.97     1182.54     91.23 o 
  -9   1  10     2104.20     2231.70    157.19 o 
  -8   1  10      356.24      338.00     52.50 o 
  -7   1  10      222.60      255.25     46.66 o 
  -6   1  10     1144.89     1281.55     94.72 o 
  -5   1  10     1018.57      975.46     76.96 o 
  -4   1  10      964.95      994.02     77.27 o 
  -3   1  10     2309.42     2259.02    158.28 o 
  -2   1  10      410.44      444.59     80.64 o 
  -1   1  10      193.74      160.08     32.99 o 
   0   1  10       10.74       26.28     21.60 o 
   1   1  10       74.31       80.84     27.99 o 
   2   1  10     1259.43     1330.77     92.52 o 
   3   1  10      723.31      771.83     91.49 o 
   4   1  10       93.96      129.10     24.11 o 
   5   1  10     1785.54     1861.67    126.84 o 
   6   1  10     1064.58     1259.52    133.82 o 
   7   1  10      293.95      251.91     42.70 o 
   8   1  10      688.02      803.91     74.11 o 
   9   1  10      822.35      811.93     75.62 o 
  10   1  10       36.17       74.66     32.04 o 
  11   1  10      312.46      291.41     43.93 o 
  12   1  10      438.71      400.44     71.12 o 
  13   1  10       27.78       87.47     32.92 o 
  14   1  10       52.04       81.83     33.85 o 
  15   1  10      105.04      103.39     39.02 o 
  16   1  10       21.33        3.86     36.07 o 
  17   1  10      148.96      183.41     57.44 o 
  18   1  10      429.78      386.74     91.92 o 
  19   1  10      279.91      235.42     79.49 o 
  20   1  10      540.35      524.88    122.84 o 
 -18   2  10       72.24      122.28     60.55 o 
 -17   2  10      196.22      268.91     74.58 o 
 -16   2  10       56.84       64.26     52.66 o 
 -15   2  10       64.03      117.09     35.55 o 
 -14   2  10      594.24      531.08     66.82 o 
 -13   2  10      290.87      289.39     65.19 o 
 -12   2  10      144.76      144.57     31.87 o 
 -11   2  10      311.24      346.92     52.82 o 
 -10   2  10      554.88      636.19     81.32 o 
  -9   2  10        5.48       50.87     27.52 o 
  -8   2  10        6.92        6.33     25.97 o 
  -7   2  10      330.99      385.30     55.97 o 
  -6   2  10       96.26      128.04     39.91 o 
  -5   2  10      607.39      675.51    100.64 o 
  -4   2  10        2.87       28.82     25.90 o 
  -3   2  10       16.56       22.72     25.84 o 
  -2   2  10      668.06      755.67    131.25 o 
  -1   2  10      503.51      558.79     65.42 o 
   0   2  10      139.06      114.29     74.85 o 
   1   2  10     1375.89     1237.05    490.20 o 
   2   2  10      387.31      347.38    118.43 o 
   3   2  10       15.02       22.94     36.98 o 
   4   2  10      304.23      297.29     93.20 o 
   5   2  10      178.13      186.48     56.43 o 
   6   2  10        5.88       -4.51     32.43 o 
   7   2  10        7.49       11.22     30.94 o 
   8   2  10       23.20       82.63     33.94 o 
   9   2  10      150.01       89.78     34.51 o 
  10   2  10      362.74      366.09     61.23 o 
  11   2  10        3.15       35.99     43.44 o 
  12   2  10      141.72       77.16     37.92 o 
  13   2  10      585.71      614.74    120.86 o 
  14   2  10       94.90       61.31     36.43 o 
  15   2  10       38.79       37.58     35.83 o 
  16   2  10      130.32      179.11     56.19 o 
  17   2  10      165.39      118.76     41.00 o 
 -11   3  10        2.93       35.12     31.62 o 
 -10   3  10        9.68      -21.65     30.40 o 
  -9   3  10       92.94       58.45     31.22 o 
  -8   3  10       17.66      -22.36     40.73 o 
  -7   3  10       52.76       53.01     31.01 o 
  -6   3  10      495.99      493.14    123.88 o 
  -5   3  10        1.62       40.07     94.38 o 
  -4   3  10       14.15       43.80     45.85 o 
  -3   3  10      234.49      193.18     45.90 o 
  -2   3  10        6.75       -2.64     37.37 o 
  -1   3  10       56.21       40.93     40.75 o 
   0   3  10      233.37      255.98     55.01 o 
   1   3  10      123.79      155.59     59.96 o 
   2   3  10       33.68        1.90     38.78 o 
   3   3  10       10.88       14.12     40.43 o 
   4   3  10        4.35       24.32     42.01 o 
   5   3  10      237.11      198.51    112.44 o 
   6   3  10      174.85      157.78     46.28 o 
   7   3  10        3.88      -10.43     42.95 o 
   8   3  10       18.64        9.99     40.10 o 
   9   3  10      242.34      164.43     60.03 o 
  10   3  10       29.69      205.86    121.44 o 
 -19   1  11       44.95       14.51     54.18 o 
 -18   1  11      101.59      151.63     36.50 o 
 -17   1  11       40.45       35.82     37.30 o 
 -16   1  11       46.82       59.16     31.13 o 
 -15   1  11      107.82      145.81     33.38 o 
 -14   1  11       11.17      -25.35     26.67 o 
 -13   1  11        2.36      -39.42     48.23 o 
 -12   1  11       22.11      -43.44     43.44 o 
 -11   1  11        3.62        2.93     30.09 o 
 -10   1  11       66.31       13.70     30.19 o 
  -9   1  11      414.90      413.85     47.59 o 
  -8   1  11        6.06       -7.17     32.49 o 
  -7   1  11       50.28       19.39     47.85 o 
  -6   1  11        3.05      -34.55     34.55 o 
  -5   1  11      199.86      138.42     39.47 o 
  -4   1  11      626.55      598.57     52.17 o 
  -3   1  11       85.23       40.29     40.39 o 
  -2   1  11       31.14       28.26     25.43 o 
  -1   1  11       71.50       23.65     23.83 o 
   0   1  11       74.82       50.98     41.69 o 
   1   1  11       39.78       45.76     27.78 o 
   2   1  11        5.98        9.86     22.50 o 
   3   1  11      112.89       85.81     25.15 o 
   4   1  11       58.24       43.30     24.28 o 
   5   1  11       43.69       35.15     31.60 o 
   6   1  11      183.57       85.07     36.44 o 
   7   1  11        1.73       -5.10     30.75 o 
   8   1  11      185.15      183.08     71.20 o 
   9   1  11       60.63       72.44     35.54 o 
  10   1  11        1.65       27.44     33.46 o 
  11   1  11       51.27       61.83     36.10 o 
  12   1  11        3.31      -13.29     32.38 o 
  13   1  11      111.88      126.56     41.19 o 
  14   1  11        0.19       28.59     37.59 o 
  15   1  11       18.60       17.12     37.26 o 
  16   1  11      114.77       39.29     68.69 o 
  17   1  11       83.28      100.45     72.19 o 
  18   1  11       39.39     -142.92    162.91 o 
 -15   2  11       39.22       89.02     33.68 o 
 -14   2  11       45.77       78.12     45.20 o 
 -13   2  11      353.32      395.25     94.00 o 
 -12   2  11      210.42      245.62     65.96 o 
 -11   2  11       93.57       42.95     46.47 o 
 -10   2  11      185.20      170.15     41.51 o 
  -9   2  11       48.75       86.82     41.01 o 
  -8   2  11      176.86      196.70     35.05 o 
  -7   2  11       32.05       25.91     57.62 o 
  -6   2  11      112.91      123.06     32.59 o 
  -5   2  11       29.44       16.48     50.56 o 
  -4   2  11      134.21      146.07     36.26 o 
  -3   2  11      198.91      160.44     34.31 o 
  -2   2  11        1.39        7.69     37.32 o 
  -1   2  11      463.66      402.48    160.65 o 
   0   2  11      739.93      664.98    167.17 o 
   1   2  11      286.73      269.57     68.83 o 
   2   2  11      315.92      253.32     93.20 o 
   3   2  11      120.82      114.89     45.96 o 
   4   2  11      134.99       85.35     43.18 o 
   5   2  11      125.29       67.89     73.15 o 
   6   2  11       27.64       45.83     40.30 o 
   7   2  11        1.05       35.77     53.16 o 
   8   2  11       21.27       21.52     36.54 o 
   9   2  11       29.59       26.42     36.74 o 
  10   2  11       15.16       39.47     38.23 o 
  11   2  11       50.54       19.06     35.82 o 
  12   2  11      139.20      190.61     51.97 o 
  13   2  11        2.10       65.83     38.66 o 
  14   2  11       51.67       35.99     39.83 o 
  -5   3  11      135.30      108.12    117.00 o 
  -4   3  11      287.23      270.19     55.94 o 
  -3   3  11      115.74      154.05     47.42 o 
  -2   3  11        7.69        7.95     49.87 o 
  -1   3  11       29.50       20.91     68.64 o 
   0   3  11      150.93      200.31     52.86 o 
   1   3  11      137.77      166.10     48.71 o 
   2   3  11        9.84      -24.67     43.06 o 
   3   3  11       77.82       28.30     93.68 o 
   4   3  11       66.70      215.49    127.37 o 
 -17   0  12        2.84       45.45     91.45 o 
 -16   0  12       37.74       -8.13     41.83 o 
 -15   0  12       50.46       10.45     39.99 o 
 -14   0  12      318.11      323.12     62.91 o 
 -13   0  12      128.12      180.74     63.68 o 
 -12   0  12      102.31      157.54    108.49 o 
 -11   0  12      640.41      774.82    101.70 o 
 -10   0  12     1019.23     1267.52    184.39 o 
  -9   0  12      195.09      101.50     57.02 o 
  -8   0  12      311.13      358.77     62.49 o 
  -7   0  12     1849.82     1877.28    205.82 o 
  -6   0  12      122.54      109.74     42.32 o 
  -5   0  12       33.16       35.33     38.07 o 
  -4   0  12      699.29      792.94    144.83 o 
  -3   0  12      255.72      260.79     49.85 o 
  -2   0  12        1.72       26.42     32.59 o 
  -1   0  12      197.91      161.00     42.33 o 
   0   0  12        1.66       18.63     32.44 o 
   1   0  12        5.28      -45.75     45.75 o 
   2   0  12      302.68      266.48     59.72 o 
   3   0  12      519.01      378.76     95.45 o 
   4   0  12     1054.25     1278.25    146.57 o 
   5   0  12     2189.62     2415.86    273.05 o 
   6   0  12      368.13      307.03     63.64 o 
   7   0  12        9.14       73.47     39.03 o 
   8   0  12      865.01      873.98    117.40 o 
   9   0  12      148.71      122.17     95.47 o 
  10   0  12        1.69      -20.08     82.20 o 
  11   0  12      100.14      -81.83     81.83 o 
  12   0  12        6.29       76.20     92.36 o 
  13   0  12      135.93      122.87    113.30 o 
  14   0  12        1.42       -5.13     95.20 o 
  15   0  12        9.12       39.97    103.67 o 
  16   0  12      454.53      228.82    205.12 o 
 -16   1  12       67.35      143.72     38.93 o 
 -15   1  12      499.03      453.12     53.19 o 
 -14   1  12      592.97      611.83     63.15 o 
 -13   1  12       45.93       48.96     37.30 o 
 -12   1  12      211.46      222.64     53.23 o 
 -11   1  12      731.73      677.53    156.76 o 
 -10   1  12       25.40       46.50     34.38 o 
  -9   1  12       21.67       -5.61     30.96 o 
  -8   1  12       11.45      -24.79     26.08 o 
  -7   1  12       97.53      121.56     34.68 o 
  -6   1  12      480.64      596.69     88.26 o 
  -5   1  12      160.64      159.29     57.69 o 
  -4   1  12      103.81      115.07     30.75 o 
  -3   1  12      426.40      404.38     79.04 o 
  -2   1  12      219.91      269.16     76.72 o 
  -1   1  12      274.63      231.02     48.24 o 
   0   1  12     1042.03     1046.36    100.86 o 
   1   1  12     1242.21     1272.66    240.92 o 
   2   1  12      119.50      131.85     32.96 o 
   3   1  12       11.28       -0.21     35.76 o 
   4   1  12      242.14      195.69     43.08 o 
   5   1  12       57.75       74.57     37.65 o 
   6   1  12      123.63      110.15     36.90 o 
   7   1  12       27.57        1.33     33.03 o 
   8   1  12       42.68       20.18     33.20 o 
   9   1  12      762.02      919.93    147.20 o 
  10   1  12       85.00       70.61     43.55 o 
  11   1  12       10.26        0.99     51.59 o 
  12   1  12      912.04      907.00     94.30 o 
  13   1  12      434.68      358.08     76.82 o 
  14   1  12       35.48       60.30     44.78 o 
 -11   2  12      118.50      216.95     69.90 o 
 -10   2  12      324.39      357.58     73.45 o 
  -9   2  12      104.32       71.49     50.61 o 
  -8   2  12      129.71       39.02     55.31 o 
  -7   2  12      288.94      297.46     46.05 o 
  -6   2  12      219.78      265.76     59.00 o 
  -5   2  12       31.89       58.07     34.39 o 
  -4   2  12      101.85       41.61     33.97 o 
  -3   2  12       64.24       97.04     67.55 o 
  -2   2  12       72.89      100.07     56.11 o 
  -1   2  12        0.13      -68.73     68.73 o 
   0   2  12       35.07        6.41     69.47 o 
   1   2  12       48.19        2.25     47.67 o 
   2   2  12      133.63       93.47     52.63 o 
   3   2  12       43.47       48.96     40.70 o 
   4   2  12       76.12      103.91     84.44 o 
   5   2  12      415.17      423.68    169.84 o 
   6   2  12       57.71       29.44     59.27 o 
   7   2  12        2.76       42.96     42.73 o 
   8   2  12      512.82      479.14    110.10 o 
   9   2  12      461.23      488.33    179.87 o 
  10   2  12        3.56       75.72     45.63 o 
 -11   1  13       48.47       28.64     32.83 o 
 -10   1  13       14.89       63.72     32.90 o 
  -9   1  13       62.38       72.48     39.55 o 
  -8   1  13        1.88      -35.37     35.37 o 
  -7   1  13        1.69       -5.97     31.12 o 
  -6   1  13        0.27      -27.73     29.20 o 
  -5   1  13        5.81       -5.94     41.01 o 
  -4   1  13       38.35       45.84     30.78 o 
  -3   1  13       50.65      -22.12     37.66 o 
  -2   1  13       39.62      -25.24     43.56 o 
  -1   1  13       92.42      100.00     40.62 o 
   0   1  13        3.09      -34.33     34.33 o 
   1   1  13       22.80      -21.68     48.74 o 
   2   1  13       47.59       31.44     40.32 o 
   3   1  13       10.21      -27.96     40.19 o 
   4   1  13      104.60       33.92     41.29 o 
   5   1  13      135.89      124.24     54.36 o 
   6   1  13       28.14        9.50     49.81 o 
   7   1  13       20.03       32.87     38.03 o 
   8   1  13       40.48       51.59     39.95 o 
   9   1  13       33.57      115.88     42.61 o 
  10   1  13       46.10       18.27     47.01 o 
  -2   2  13       51.08     -113.30    113.30 o 
  -1   2  13       24.32      105.07     98.74 o 
   0   2  13        4.97      -18.53     90.03 o 
   1   2  13       22.11     -108.86    108.86 o 
  -7   0  14        2.50       42.21     54.06 o 
  -6   0  14      273.93      294.97    107.00 o 
  -5   0  14      108.88       78.22     50.66 o 
  -4   0  14      574.61      566.52     86.29 o 
  -3   0  14      694.89      748.51    214.75 o 
  -2   0  14       72.25       46.58     47.58 o 
  -1   0  14      167.55      103.93     95.16 o 
   0   0  14      564.09      771.39    103.89 o 
   1   0  14       26.17       77.38     54.43 o 
   2   0  14      133.96      100.61     47.75 o 
   3   0  14      152.86      188.08     60.35 o 
   4   0  14      172.97      212.53     63.68 o 
   5   0  14       68.27      203.64    134.77 o 
  -1   1  14        1.01      -81.30     93.14 o 
   0   1  14       40.89      -36.01    147.73 o 
                                                 
